# Supplementary material for: Cell-in-cell phenomena across the tree of life
Source: Sci Rep. 2024 Mar 29;14:7535. doi: 10.1038/s41598-024-57528-7 (PMC10980697; doi:10.1038/s41598-024-57528-7)
Supplement: Supplementary file 1 — Supplementary Table 1. [file 41598_2024_57528_MOESM1_ESM.xlsx]

## Sheet: Supplementary_Table_1
Supplementary Table 1. Articles included and excluded from the literature search performed in this article.
Row	Included in Table (Yes/No)	Reason for exclusion	Status (read)	Read by (SK = Stefania Kapsetaki; LC = Luis Cisneros)	Row	Publication Year	Article Title
1	Yes		skimmed	LC	1	2011	A non-genetic route to aneuploidy in human cancers
2	Yes		searched for "cannibalism"	LC	2	2008	A UNIQUE LIFE CYCLE AND PERENNATION IN A COLORLESS CHRYSOPHYTE SPUMELLA SP.1
3	Yes		abstract	LC	3	2009	Abl Kinase Inhibits the Engulfment of Apopotic Cells in Caenorhabditis elegans: e1000099
4	Yes		abstract	LC	4	2012	Autophagy and phagocytosis-like cell cannibalism exert opposing effects on cellular survival during metabolic stress
5	Yes		abstract, figures	LC	5	2011	Autophagy machinery mediates macroendocytic processing and entotic cell death by targeting single membranes
6	Yes		abstract and results	LC	6	2012	Cells expressing the C/EBPbeta isoform, LIP, engulf their neighbors
7	Yes		skimmed	LC	7	2014	Cleavage of histone 3 by cathepsin D in the involuting mammary gland
8	Yes		abstract, results	LC	8	2010	Defense Against Cannibalism: The SdpI Family of Bacterial Immunity/Signal Transduction Proteins
9	Yes		abstract	LC	9	2012	Foveolar cells phagocytose apoptotic neutrophils in chronic active Helicobacter pylori gastritis
10	Yes		search for 'emperipolesis"	LC	10	2011	Hepatocyte entry leads to degradation of autoreactive CD8 T cells
11	Yes		abstract, results, discussion	LC	11	2012	Human umbilical cord mesenchymal stem cells suppress breast cancer tumourigenesis through direct cell-cell contact and internalization
12	Yes		abstract, results	LC	12	2009	Internalization of NK cells into tumor cells requires ezrin and leads to programmed cell-in-cell death
13	Yes		skimmed	LC	13	2015	Oxidative stress resistance in metastatic prostate cancer: Renewal by self-eating
14	Yes		skimmed	LC	14	2010	Silencing the Metallothionein‐2A Gene Induces Entosis in Adherent MCF‐7 Breast Cancer Cells
15	Yes		skimmed	LC	15	2015	Stages of cell cannibalism–entosis–in normal human keratinocyte culture
16	Yes		abstract, results, discussion	LC	16	2012	The in vitro and in vivo effects of human umbilical cord mesenchymal stem cells on the growth of breast cancer cells
17	Yes		Title, Abstract,	LC,SK	17	2013	A Modern Descendant of Early Green Algal Phagotrophs
18	Yes		Title, Abstract, Searched for entos*, “homotypic cell cannibalism”, “cell cannibalism”, and emperitos* in the text	LC,SK	18	2021	Cell-in-cell phenomenon: leukocyte engulfment by non-tumorigenic cells and cancer cell lines
19	Yes		Title, Searched for entos*, “homotypic cell cannibalism”, “cell cannibalism”, phagocytosis, and emperitos* in the text	LC,SK	19	2001	Nitric oxide production by macrophages of dogs vaccinated with killed Leishmania infantum promastigotes.
20	Yes		Title, Searched for entos*, “homotypic cell cannibalism”, “cell cannibalism”, phagocyt*, enclys*, and emperitos* in the text	LC,SK	20	2013	Prevalence of Heterotypic Tumor/Immune Cell-In-Cell Structure In Vitro and In Vivo Leading to Formation of Aneuploidy
21	Yes		Title, Searched for entos*, “homotypic cell cannibalism”, “cell cannibalism”, phagocyt*, enclys*, and emperitos*, cell-in-cell in the text	SK	21	1950	The leucocytes of Arbacia punctulata. The Biological Bulletin, 98(1), 46-59.
22	Yes		Title, Searched for entos*, “homotypic cell cannibalism”, “cell cannibalism”, phagocyt*, enclys*, and emperitos* in the text	SK	22	2017	"Stealth dissemination" of macrophage-tumor cell fusions cultured from blood of patients with pancreatic ductal adenocarcinoma
23	Yes		Title, Searched for entos*, “homotypic cell cannibalism”, “cell cannibalism”, phagocyt*, enclys*, and emperitos* in the text	SK	23	2003	A mannose receptor is possibly involved in the phagocytosis of Saccharomyces cerevisiae by seabream (Sparus aurata L.) leucocytes
24	Yes		Title, Abstract, Conclusions	SK	24	2019	A non-bilaterian perspective on the development and evolution of animal digestive systems
25	Yes		Title, Abstract, Searched for entos*, “homotypic cell cannibalism”, “cell cannibalism”, and emperitos* in the text	SK	25	2007	A Nonapoptotic Cell Death Process, Entosis, that Occurs by Cell-in-Cell Invasion
26	Yes		Title, Searched for entos*, “homotypic cell cannibalism”, “cell cannibalism”, phagocyt*, enclys*, and emperitos* in the text	SK	26	2012	A. Cannibalism in a benign soft tissue tumor (giant-cell tumor of the tendon sheath, localized type): a study of 66 cases
27	Yes		Title, Abstract	SK	27	2014	Abstract SY29-03: Competition between tumor cells by entosis
28	Yes		Title, Searched for entos*, “homotypic cell cannibalism”, “cell cannibalism”, phagocyt*, enclys*, and emperitos* in the text	SK	28	2016	Activated microglia cause reversible apoptosis of pheochromocytoma cells, inducing their cell death by phagocytosis
29	Yes		Title, Searched for entos*, “homotypic cell cannibalism”, “cell cannibalism”, phagocyt*, enclys*, and emperitos* in the text	SK	29	2020	Activation of mTORC1 by LSECtin in macrophages directs intestinal repair in inflammatory bowel disease
30	Yes		Title, Searched for entos*, “homotypic cell cannibalism”, “cell cannibalism”, phagocyt*, enclys*, and emperitos* in the text	SK	30	2016	Atypical lymphocytes and cellular cannibalism: a phenomenon, first of its kind to be discovered in chronic periapical lesions.
31	Yes		Title, Searched for entos*, “homotypic cell cannibalism”, “cell cannibalism”, and emperitos* in the text	SK	31	1995	Bacterial endosymbiosis in amoebae
32	Yes		Title, Searched for entos*, “homotypic cell cannibalism”, “cell cannibalism”, phagocyt*, enclys*, and emperitos* in the text	SK	32	2007	Bacterial uptake by the marine sponge Aplysina aerophoba
33	Yes		Title, Searched for entos*, “homotypic cell cannibalism”, “cell cannibalism”, phagocytosis, and emperitos* in the text	SK	33	2004	Bdellovibrio as therapeutic agents: a predatory renaissance?
34	Yes		Title, Abstract, Searched for entos*, “homotypic cell cannibalism”, “cell cannibalism”, and emperitos* in the text	SK	34	2006	Cannibalism of Live Lymphocytes by Human Metastatic but Not Primary Melanoma Cells
35	Yes		Title, Abstract, Searched for entos*, “homotypic cell cannibalism”, “cell cannibalism”, and emperitos* in the text	SK	35	2007	Cannibalism: A way to feed on metastatic tumors
36	Yes		Title, Searched for entos*, “homotypic cell cannibalism”, “cell cannibalism”, phagocyt*, enclys*, and emperitos* in the text	SK	36	1993	Carbohydrate and lectin interactions with Edwardsiella ictaluri and channel catfish, Ictalurus punctatus (Rafinesque), anterior kidney leukocytes and hepatocytes
37	Yes		Title, Searched for entos*, “homotypic cell cannibalism”, “cell cannibalism”, phagocyt*, enclys*, and emperitos* in the text	SK	37	2011	Cell cannibalism: a cytological study in effusion samples
38	Yes		Title, Searched for entos*, “homotypic cell cannibalism”, “cell cannibalism”, phagocyt*, enclys*, and emperitos* in the text	SK	38	2018	Cell fusion in the liver, revisited
39	Yes		Title, Searched for entos*, “homotypic cell cannibalism”, “cell cannibalism”, and emperitos* in the text	SK	39	2019	Chemotherapy-induced senescent cancer cells engulf other cells to enhance their survival
40	Yes		Title, Abstract, Conclusions	SK	40	2006	Defining the major lineages of red algae (RHODOPHYTA)
41	Yes		Title, Searched for entos*, “homotypic cell cannibalism”, “cell cannibalism”, phagocyt*, enclys*, and emperitos* in the text	SK	41	2015	Detecting cell-in-cell structures in human tumor samples by E-cadherin/CD68/CD45 triple staining
42	Yes		Title, Searched for entos*, “homotypic cell cannibalism”, “cell cannibalism”, phagocyt*, enclys*, and emperitos* in the text	SK	42	1884	Eine neue Entzündungstheorie
43	Yes		Title, Abstract, Searched for entos*, “homotypic cell cannibalism”, “cell cannibalism”, and emperitos* in the text	SK	43	2015	Entosis allows timely elimination of the luminal epithelial barrier for embryo implantation
44	Yes		Title, Searched for entos*, “homotypic cell cannibalism”, “cell cannibalism”, phagocyt*, enclys*, and emperitos* in the text	SK	44	2014	Epidermal cells are the primary phagocytes in the fragmentation and clearance of degenerating dendrites in Drosophila
45	Yes		Title, Searched for entos*, “homotypic cell cannibalism”, “cell cannibalism”, phagocyt*, enclys*, and emperitos* in the text	SK	45	2016	Evolution of Myeloid Cells
46	Yes		Title, Searched for entos*, “homotypic cell cannibalism”, “cell cannibalism”, phagocyt*, enclys*, and emperitos* in the text	SK	46	2006	Feeding in a calcareous sponge: particle uptake by pseudopodia
47	Yes		Title, Searched for entos*, “homotypic cell cannibalism”, “cell cannibalism”, phagocyt*, enclys*, and emperitos* in the text	SK	47	1988	Fine-needle aspiration biopsy of pleomorphic (giant cell) carcinoma of the pancreas. Cytologic, immunocytochemical, and ultrastructural findings
48	Yes		Title, Searched for entos*, “homotypic cell cannibalism”, “cell cannibalism”, phagocyt*, enclys*, and emperitos* in the text	SK	48	2015	Four cases of cell cannibalism in highly maligant feline and canine tumours
49	Yes		Title, Abstract, Searched for entos*, “homotypic cell cannibalism”, “cell cannibalism”, and emperitos* in the text	SK	49	2015	Four cases of cell cannibalism in highly malignant feline and canine tumors
50	Yes		Title, Searched for entos*, “homotypic cell cannibalism”, “cell cannibalism”, phagocyt*, enclys*, and emperitos* in the text	SK	50	2018	Genomic instability in mutant p53 cancer cells upon entotic engulfment
51	Yes		Title, Searched for entos*, “homotypic cell cannibalism”, “cell cannibalism”, phagocyt*, enclys*, and emperitos* in the text	SK	51	2017	Global Regulation of Gene Expression in Stem Cells and Regeneration
52	Yes		Title, Searched for entos*, “homotypic cell cannibalism”, “cell cannibalism”, phagocyt*, enclys*, and emperitos* in the text	SK	52	1994	Glycosaminoglycan-sac formation in vitro. Interactions between normal and malignant cells
53	Yes		Title, Searched for entos*, “homotypic cell cannibalism”, “cell cannibalism”, phagocyt*, enclys*, and emperitos* in the text	SK	53	2012	Homotypic cell cannibalism, a cell-death process regulated by the nuclear protein 1, opposes to metastasis in pancreatic cancer
54	Yes		Title, Searched for entos*, “homotypic cell cannibalism”, “cell cannibalism”, phagocyt*, and emperitos* in the text	SK	54	2019	Investigation of Non-Autonomous Control of Cell Death and Corpse Clearance in the Ovary of Drosophila melanogaster
55	Yes		Title, Searched for entos*, “homotypic cell cannibalism”, “cell cannibalism”, phagocyt*, enclys*, and emperitos* in the text	SK	55	2019	Macrophages target Salmonella by Lc3-associated phagocytosis in a systemic infection model
56	Yes		Title, Searched for entos*, “homotypic cell cannibalism”, “cell cannibalism”, phagocyt*, enclys*, and emperitos* in the text	SK	56	2015	Mechanisms of myoblast fusion during muscle development
57	Yes		Title, Abstract, Searched for entos*, “homotypic cell cannibalism”, “cell cannibalism”, and emperitos* in the text	SK	57	2016	Mesenchymal stem cells generate distinct functional hybrids in vitro via cell fusion or entosis
58	Yes		Title, Searched for entos*, “homotypic cell cannibalism”, “cell cannibalism”, phagocyt*, enclys*, and emperitos* in the text	SK	58	2016	Modes of internalizations of human prostate carcinoma (DU145) cells in vitro and in murine xenotransplants
59	Yes		Title, Searched for entos*, “homotypic cell cannibalism”, “cell cannibalism”, phagocyt*, enclys*, and emperitos* in the text	SK	59	2008	Molecular Microbial Diversity Survey of Sponge Reproductive Stages and Mechanistic Insights into Vertical Transmission of Microbial Symbionts
60	Yes		Title, Searched for entos*, “homotypic cell cannibalism”, “cell cannibalism”, phagocyt*, enclys*, and emperitos* in the text	SK	60	2002	Morphological evidence of neutrophil-tumor cell phagocytosis (cannibalism) in human gastric adenocarcinomas.
61	Yes		Title, Searched for entos*, “homotypic cell cannibalism”, “cell cannibalism”, phagocyt*, enclys*, and emperitos*, cell-in-cell in the text	SK	61	2011	Neutrophil phagocytosis by tumor cells — a cytological study.
62	Yes		Title, Searched for entos*, “homotypic cell cannibalism”, “cell cannibalism”, phagocyt*, enclys*, and emperitos* in the text	SK	62	2013	Neutrophil-rich gastric carcinomas: light and electron microscopic study of 9 cases with particular reference to neutrophil apoptosis.
63	Yes		Title, Searched for entos*, “homotypic cell cannibalism”, “cell cannibalism”, phagocyt*, and emperitos* in the text	SK	63	2018	Novel methylselenoesters induce programed cell death via entosis in pancreatic cancer cells
64	Yes		Title, Searched for entos*, “homotypic cell cannibalism”, “cell cannibalism”, phagocyt*, enclys*, and emperitos* in the text	SK	64	1946	On trephoeytes and trephocytosis; a study on the role of leucocytes in nutrition and growth
65	Yes		Title, Searched for entos*, “homotypic cell cannibalism”, “cell cannibalism”, phagocyt*, enclys*, and emperitos*, cell-in-cell in the text	SK	65	2005	Pathogenesis of myelofibrosis with myeloid metaplasia
66	Yes		Title, Searched for entos*, “homotypic cell cannibalism”, “cell cannibalism”, phagocyt*, enclys*, and emperitos*, cell-in-cell in the text	SK	66	2000	Pathologic interaction between megakaryocytes and polymorphonuclear leukocytes in myelofibrosis
67	Yes		Title, Searched for entos*, “homotypic cell cannibalism”, “cell cannibalism”, phagocyt*, enclys*, and emperitos* in the text	SK	67	2015	Phagocytic efficiency and cytotoxic responses of Indian freshwater sponge (Eunapius carteri) cells isolated by density gradient centrifugation and flow cytometry: a morphofunctional analysis
68	Yes		Title, Searched for entos*, “homotypic cell cannibalism”, “cell cannibalism”, phagocyt*, enclys*, and emperitos* in the text	SK	68	2015	Phagocytosis (cannibalism) of apoptotic neutrophils by tumor cells in gastric micropapillary carcinomas.
69	Yes		Title, Searched for entos*, “homotypic cell cannibalism”, “cell cannibalism”, phagocyt*, enclys*, and emperitos* in the text	SK	69	2018	Phagocytosis of antibody‐opsonized tumor cells leads to the formation of a discrete vacuolar compartment in macrophages
70	Yes		Title, Searched for entos*, “homotypic cell cannibalism”, “cell cannibalism”, phagocyt*, enclys*, and emperitos* in the text	SK	70	2010	Phagocytosis of retinal rod and cone photoreceptors
71	Yes		Title, Abstract	SK	71	2019	Phagocytosis: what’s on the menu?
72	Yes		Title, Searched for entos*, “homotypic cell cannibalism”, “cell cannibalism”, and emperitos* in the text	SK	72	2013	Phg1/TM9 proteins control intracellular killing of bacteria by determining cellular levels of the Kil1 sulfotransferase in Dictyostelium
73	Yes		Title, Searched for entos*, “homotypic cell cannibalism”, “cell cannibalism”, and emperitos* in the text	SK	73	2000	Phg1p is a nine-transmembrane protein superfamily member involved in dictyostelium adhesion and phagocytosis
74	Yes		Title, Searched for entos*, “homotypic cell cannibalism”, “cell cannibalism”, phagocyt*, enclys*, and emperitos* in the text	SK	74	2018	Phospholipid flippases enable precursor B cells to flee engulfment by macrophages
75	Yes		Title, Searched for entos*, “homotypic cell cannibalism”, “cell cannibalism”, phagocyt*, enclys*, and emperitos*, cell-in-cell in the text	SK	75	2002	Polymorphonuclear neutrophil and megakaryocyte mutual involvement in myelofibrosis pathogenesis
76	Yes		Title, Searched for entos*, “homotypic cell cannibalism”, “cell cannibalism”, phagocyt*, enclys*, and emperitos* in the text	SK	76	2002	Polymorphonuclear neutrophil and megakaryocyte mutual involvement in myelofibrosis pathogenesis
77	Yes		Title, Searched for entos*, “homotypic cell cannibalism”, “cell cannibalism”, phagocyt*, enclys*, and emperitos* in the text	SK	77	2004	Prey capture and digestion in the carnivorous sponge Asbestopluma hypogea (Porifera: Demospongiae)
78	Yes		Title, Abstract	SK	78	2014	Prey capture and phagocytosis in the choanoflagellate Salpingoeca rosetta
79	Yes		Title, Searched for entos*, “homotypic cell cannibalism”, “cell cannibalism”, phagocyt*, enclys*, and emperitos* in the text	SK	79	2012	Primary phagocytosis of neurons by inflamed microglia: potential roles in neurodegeneration
80	Yes		Title, Searched for entos*, “homotypic cell cannibalism”, “cell cannibalism”, and emperitos* in the text	SK	80	2007	Root hair curling and Rhizobium infection in Medicago truncatula are mediated by phosphatidylinositide-regulated endocytosis and reactive oxygen species
81	Yes		Title, Searched for entos*, “homotypic cell cannibalism”, “cell cannibalism”, phagocyt*, enclys*, and emperitos* in the text	SK	81	2011	Salivary duct carcinoma with striking neutrophil-tumor cell cannibalism
82	Yes		Title, Searched for entos*, “homotypic cell cannibalism”, “cell cannibalism”, and emperitos* in the text	SK	82	2006	Specific host genes required for the killing of Klebsiella bacteria by phagocytes
83	Yes		Title, Searched for entos*, “homotypic cell cannibalism”, “cell cannibalism”, phagocyt*, enclys*, and emperitos* in the text	SK	83	1969	The involvement of nurse cells in oogenesis and embryonic development in the marine sponge, Haliclona ecbasis
84	Yes		Title, Searched for entos*, “homotypic cell cannibalism”, “cell cannibalism”, phagocyt*, enclys*, and emperitos* in the text	SK	84	2009	The origins of phagocytosis and eukaryogenesis
85	Yes		Title, Searched for entos*, “homotypic cell cannibalism”, “cell cannibalism”, and emperitos* in the text	SK	85	2017	The Physiology of Phagocytosis in the Context of Mitochondrial Origin
86	Yes		Title, Searched for entos*, “homotypic cell cannibalism”, “cell cannibalism”, phagocyt*, enclys*, and emperitos* in the text	SK	86	1947	The trephocytes and their functions
87	Yes		Title, Abstract, Searched for entos*, “homotypic cell cannibalism”, “cell cannibalism”, and emperitos* in the text	SK, LC	87	2011	Autoimmune kidney disease and impaired engulfment of apoptotic cells in mice with macrophage peroxisome proliferator-activated receptor γ or retinoid X receptor α deficiency
88	Yes		Title, Searched for entos*, “homotypic cell cannibalism”, “cell cannibalism”, and emperitos* in the text	SK, LC	88	2013	Autophagy regulates phagocytosis by modulating the expression of scavenger receptors
89	Yes		Title, Searched for entos*, “homotypic cell cannibalism”, “cell cannibalism”, phagocyt*, enclys*, and emperitos* in the text	SK, LC	89	2019	Bacteria evoke alarm behaviour in zebrafish
90	Yes		Title, Searched for entos*, “homotypic cell cannibalism”, “cell cannibalism”, phagocyt*, enclys*, and emperitos* in the text	SK, LC	90	2016	Both the apoptotic suicide pathway and phagocytosis are required for a programmed cell death in Caenorhabditis elegans
91	Yes		Title, Searched for entos*, “homotypic cell cannibalism”, “cell cannibalism”, enclys*, phagocyt*, and emperitos* in the text	SK, LC	91	2019	Cell cannibalism in oral cancer: A sign of aggressiveness, de-evolution, and retroversion of multicellularity
92	Yes		Title, Abstract, Searched for entos*, “homotypic cell cannibalism”, “cell cannibalism”, and emperitos* in the text	SK, LC	92	2014	Competition between human cells by entosis
93	Yes		Title, Searched for entos*, “homotypic cell cannibalism”, “cell cannibalism”, phagocyt*, enclys*, and emperitos* in the text	SK, LC	93	2012	Complex cannibalism: an unusual finding in oral squamous cell carcinoma
94	Yes		Title, Searched for entos*, “homotypic cell cannibalism”, “cell cannibalism”, phagocyt*, and emperitos* in the text	SK, LC	94	2001	Engulfment genes cooperate with ced-3 to promote cell death in Caenorhabditis elegans.
95	Yes		Title, Searched for entos*, “homotypic cell cannibalism”, “cell cannibalism”, phagocyt*, and emperitos* in the text	SK, LC	95	2017	Entosis Acts as a Novel Way within Sertoli Cells to Eliminate Spermatozoa in Seminiferous Tubule
96	Yes		Title, Searched for entos*, “homotypic cell cannibalism”, “cell cannibalism”, enclys*, phagocyt*, and emperitos* in the text	SK, LC	96	2019	Entosis and Cell Cycle in Tumor Cell Culture
97	Yes		Title, Abstract, Searched for entos*, “homotypic cell cannibalism”, “cell cannibalism”, and emperitos* in the text	SK, LC	97	2019	Entosis Controls a Developmental Cell Clearance in C. elegans
98	Yes		Title, Searched for entos*, “homotypic cell cannibalism”, “cell cannibalism”, enclys*, and emperitos* in the text	SK, LC	98	2008	Epithelial cells remove apoptotic epithelial cells during post-lactation involution of the mouse mammary gland
99	Yes		Title, Searched for entos*, “homotypic cell cannibalism”, “cell cannibalism”, phagocyt*, enclys*, and emperitos* in the text	SK, LC	99	2018	In Vitro Fusion of Normal and Neoplastic Breast Epithelial Cells with Human Mesenchymal Stroma/Stem Cells Partially Involves Tumor Necrosis Factor Receptor Signaling
100	Yes		Title, Abstract, Searched for entos*, “homotypic cell cannibalism”, “cell cannibalism”, and emperitos* in the text	SK, LC	100	2014	Intracellular killing of bacteria: is Dictyostelium a model macrophage or an alien?
101	Yes		Title, Searched for entos*, “homotypic cell cannibalism”, “cell cannibalism”, phagocyt*, and emperitos* in the text	SK, LC	101	2018	Kinin-B1 Receptor Stimulation Promotes Invasion and is Involved in Cell-Cell Interaction of Co-Cultured Glioblastoma and Mesenchymal Stem Cells
102	Yes		Title, Abstract, Searched for entos*, “homotypic cell cannibalism”, “cell cannibalism”, and emperitos* in the text	SK, LC	102	2017	Mitosis can drive cell cannibalism through entosis
103	Yes		Title, Searched for entos*, “homotypic cell cannibalism”, “cell cannibalism”, phagocyt*, enclys*, and emperitos* in the text	SK, LC	103	2018	Neutrophils kill the parasite Trichomonas vaginalis using trogocytosis
104	Yes		Title, Searched for entos*, “homotypic cell cannibalism”, “cell cannibalism”, phagocyt*, enclys*, and emperitos* in the text	SK, LC	104	1980	Phagocytic tumor cell activity in oat cell carcinoma of the lung
105	Yes		Title, Searched for entos*, “homotypic cell cannibalism”, “cell cannibalism”, phagocyt*, and emperitos* in the text	SK, LC	105	2001	Phagocytosis promotes programmed cell death in C. elegans
106	Yes		Title, Searched for entos*, “homotypic cell cannibalism”, “cell cannibalism”, phagocyt*, enclys*, and emperitos* in the text	SK, LC	106	2003	Potent phagocytic activity discriminates metastatic and primary human malignant melanomas: a key role of ezrin
107	Yes		Title, Searched for entos*, “homotypic cell cannibalism”, “cell cannibalism”, phagocyt*, enclys*, and emperitos* in the text	SK, LC	107	2014	Rapidly rendering cells phagocytic through a cell surface display technique and concurrent Rac activation
108	Yes		Title, Searched for entos*, “homotypic cell cannibalism”, “cell cannibalism”, phagocyt*, enclys*, and emperitos* in the text	SK, LC	108	1984	Serum-dependent “cannibalism” and autodestruction in cultures of human small cell carcinoma of the lung
109	Yes		Title, Searched for entos*, “homotypic cell cannibalism”, “cell cannibalism”, phagocyt*, enclys*, and emperitos* in the text	SK, LC	109	2018	The WD40 domain of ATG16L1 is required for its non‐canonical role in lipidation of LC3 at single membranes
110	Yes		Title, Searched for entos*, “homotypic cell cannibalism”, “cell cannibalism”, enclys*, and emperitos* in the text	SK, LC	110	2015	Vertebrate epidermal cells are broad-specificity phagocytes that clear sensory axon debris
111	Yes		Title, Searched for entos*, “homotypic cell cannibalism”, “cell cannibalism”, phagocytosis, and emperitos* in the text	SK,LC	111	2018	Immunohistochemical characterization of gastrointestinal macrophages/phagocytes in dogs with inflammatory bowel disease (IBD) and non-IBD dogs.
112	Yes		Title, Searched for entos*, “homotypic cell cannibalism”, “cell cannibalism”, phagocyt*, enclys*, and emperitos* in the text	SK. LC	112	2016	Cancer cells enter dormancy after cannibalizing mesenchymal stem/stromal cells (MSCs)
113	Yes		Title, Searched for entos*, “homotypic cell cannibalism”, “cell cannibalism”, phagocyt*, enclys*, and emperitos* in the text	SK. LC	113	2016	Cell-in-cell death is not restricted by caspase-3 deficiency in MCF-7 cells
114	Yes		Title, Searched for entos*, “homotypic cell cannibalism”, “cell cannibalism”, phagocyt*, enclys*, and emperitos* in the text	SK. LC	114	2020	Entosis and apical cell extrusion constitute a tumor-suppressive mechanism downstream of Matriptase
115	Yes		Title, Searched for entos*, “homotypic cell cannibalism”, “cell cannibalism”, phagocyt*, enclys*, and emperitos* in the text	SK. LC	115	2009	The human homologue of Dictyostelium discoideum phg1A is expressed by human metastatic melanoma cells
116	No	review of molecular mechanisms	skimmed	LC	116	2013	1,000 Ways to die: natural compounds modulate non-canonical cell death pathways in cancer cells
117	No	Auto-phagocity only. Review	skimmed	LC	117	2010	14-3-3τ Regulates Beclin 1 and Is Required for Autophagy
118	No	irrelevant, just a mention	skimmed	LC	118	2012	A Common Clathrin‐Mediated Machinery Co‐ordinates Cell–Cell Adhesion and Bacterial Internalization
119	No	Irrelevant	skimmed	LC	119	2011	A Study of the Progenitor Potential and Function of Thymic Nurse Cells Using pH91 a TNC- Specific Monoclonal Antibody
120	No	thesis, irrelevant	skimmed	LC	120	2013	An investigation of aminoglutethimide cytotoxicity and its role in activation of cell death signaling pathways
121	No	review; just a reference to Fadeel 2005	searched for "cannibalism"	LC	121	2007	Apoptosis in health and disease and modulation of apoptosis for therapy: An overview
122	No	not really cell in cell, but about induction of apoptosis by lymphocytes (irrelevant)	skimmed	LC	122	2013	Apoptosis Induction of K562 Cells by Lymphocytes: An AFM Study
123	No	irrelevant	abstract	LC	123	2014	Apoptotic agents inducing genotoxicity-specific chromatin changes
124	No	autophagy, only mentions entosis (irrelevant topic)	searched for entosis	LC	124	2015	Atg8 is involved in endosomal and phagosomal acidification in the parasitic protist Entamoeba histolytica
125	No	Immune system but nothing on cannibalim (irrelevant)	skimmed	LC	125	2012	Autophagy as a macrophage response to bacterial infection
126	No	review; only mentions entosis	searched for entosis	LC	126	2015	Autophagy in cellular metabolism and cancer
127	No	review; autophagy	abstract	LC	127	2013	Autophagy in infection, inflammation and immunity
128	No	autophagy, only mentions entosis (irrelevant topic)	searched for entosis	LC	128	2014	Autophagy inhibition radiosensitizes in vitro, yet reduces radioresponses in vivo due to deficient immunogenic signalling
129	No	a good review, contains information on pathways	title, skimmed	LC	129	2012	Autophagy proteins in macroendocytic engulfment
130	No	Important Review paper on cannibalism of b. subtilis	abstract, figures	LC	130	2011	Cannibalism: a social behavior in sporulating Bacillus subtilis
131	No	review; autophagy, mechanisms	skimmed	LC	131	2012	Canonical and non-canonical autophagy: Variations on a common theme of self-eating?
132	No	Autophagy Review	skimmed	LC	132	2014	Cargo recognition and trafficking in selective autophagy
133	No	review; Cell cannibalism by malignant neoplastic cells	skimmed	LC	133	2015	Cell cannibalism by malignant neoplastic cells: three cases in dogs and a literature review
134	No	review, only mentions autophagocity	title, searched for cannibalism	LC	134	2005	Cell Clearance and Cancer
135	No	review; News note to Florey 2011	skimmed	LC	135	2011	Cell death: The single-membrane diet
136	No	Just a mention of cannibalims in b.subtilis	skimmed	LC	136	2008	Cell division in Escherichia coli cultures monitored at single cell resolution
137	No	Cannibalism only mentioned (directs us to other relevant literature)	title, searched for "entosis"	LC	137	2013	Cell Loss and Autophagy in the Extra-Adrenal Chromaffin Organ of Zuckerkandl are Regulated by Glucocorticoid Signalling
138	No	Macroautophagy review	abstract	LC	138	2013	Checking the garbage bin for problems in the house, or how autophagy assists in antigen presentation to the immune system
139	No	review; only mentions entosis	searched for entosis	LC	139	2014	Chinese Medicines Induce Cell Death: The Molecular and Cellular Mechanisms for Cancer Therapy
140	No	only mentions entosis (directs us to other relevant literature)	searched for entosis	LC	140	2015	Clearance of primary necrotic cells by non-professional phagocytes
141	No	paper on cell death, only mentions entosis (directs us to other relevant literature)	searched for "entosis"	LC	141	2009	Clinical perspectives of cell death: where we are and where to go
142	No	cell death and development, no relation to entosis (irrelevant)	searched for 'entosis'	LC	142	2013	Combined Inhibition of Autophagy and Caspases Fails to Prevent Developmental Nurse Cell Death in the Drosophila melanogaster Ovary
143	No	thesis, irrelevant	skimmed	LC	143	2013	Contribution of the Adenine Nucleotide Carrier, Porin, and Sphingolipid Metabolism to Mitochondria Membrane Permeabilization in Saccharomyces cerevisiae
144	No	only mentions entosis (directs us to other relevant literature)	searched for entosis	LC	144	2015	Current questions and possible controversies in autophagy
145	No	only mentions entosis (directs us to other relevant literature)	searched for entosis	LC	145	2015	Cyclic dinucleotides modulate human T‐cell response through monocyte cell death
146	No	general review on cytokinesis that includes entosis	abstract	LC	146	2012	Cytokinesis, ploidy and aneuploidy
147	No	irrelevant	skimmed	LC	147	2013	Cytotoxic, pro-apoptotic, pro-oxidant, and non-genotoxic activities of a novel copper(II) complex against human cervical cancer
148	No	review; only concerns autophagy and PCD	searched for 'entosis'	LC	148	2013	DAMPs and autophagy: Cellular adaptation to injury and unscheduled cell death
149	No	irrelevant	abstract	LC	149	2016	Defining the mechanism of methuosis, a non-apoptotic cell death pathway, induced by indolyl chalcone compounds in glioblastoma cells
150	No	only mentions Lugini 2006	skimmed	LC	150	2012	Delivery of chemotherapeutic drugs in tumour cell-derived microparticles
151	No	review; only mentions entosis	searched for entosis	LC	151	2015	Delivery of Nucleic Acids and Nanomaterials by Cell-Penetrating Peptides: Opportunities and Challenges
152	No	review; only mentions entosis	searched for entosis	LC	152	2015	Development of autophagy inducers in clinical medicine
153	No	review; only mentions Demir 2003	skimmed	LC	153	2010	Diagnosis, evaluation and treatment of carcinoma in situ of the urinary bladder: The state of the art
154	No	review; not mentioned whether in this cell-in-cell phenomenon both or just one of the cells remains alive	searched for 'entosis'	LC	154	2013	Dissecting Social Cell Biology and Tumors Using Drosophila Genetics
155	No	mechanisms of membrane function (irrelevant)	searched for 'entosis'	LC	155	2013	Dynamic microtubules produce an asymmetric E-cadherin-Bazooka complex to maintain segment boundaries
156	No	Irrelevant	skimmed	LC	156	2012	Early Events in Calicivirus Infection
157	No	Not cell-in-cell	Tile, abstract, intro	LC	157	2008	Effect of Carbon and Nitrogen on the Cannibalistic Behavior of Bacillus subtilis
158	No	thesis, not found	skimmed	LC	158	2014	Effects of cell engulfment on engulfing cells
159	No	Review	Title, Abstract,	LC	159	2008	Emperipolesis, entosis and beyond: Dance with fate
160	No	review; Focussed in apoptotic mechanisms, only mentions cell cannibalism	title, abstract, searched for "entosis"	LC	160	2013	Endonucleases and apoptosis in animals
161	No	news note to Overholtzer 2007	skimmed	LC	161	2007	Entosis: Cell death by invasion
162	No	Irrelevant	skimmed	LC	162	2011	Ferroptosis: A Novel Form of Cancer Cell Death Induced by the Small Molecule Erastin
163	No	review on autophagy and immune disorders	title, abstract, skimmed through	LC	163	2013	Fibroblast autophagy in fibrotic disorders
164	No	Irrelevant	skimmed	LC	164	2012	Functions of Interferon Stimulated Gene, ISG54
165	No	review; only a reference to Krajcovic et al. 2011	skimmed	LC	165	2011	Genome-based versus gene-based theory of cancer: Possibleimplications for clinical practice
166	No	irrelevant	abstract	LC	166	2015	Genomic Aberrations at the 3q and 14q loci: Investigation of Key Players in Ovarian and Renal Cancer Biology
167	No	Irrelevant	skimmed	LC	167	2011	Genomic signatures of strain selection and enhancement in Bacillus atrophaeus var. globigii, a historical biowarfare simulant
168	No	Only a mention of cancer cells with macrophage properties (directs us to other relevant articles)	searched for "cannibalism"	LC	168	2010	Glutamine targeting inhibits systemic metastasis in the VM‐M3 murine tumor model
169	No	review; Macroautophagy	abstract	LC	169	2013	Hidden Behind Autophagy: The Unconventional Roles of ATG Proteins
170	No	Review; phagocytosis of apoptotic cells.	abstract	LC	170	2012	How nascent phagosomes mature to become phagolysosomes
171	No	review; directed to a more relevant article_Mention of Trephocytes, types of cells that are food for other cells	searched for "cannibalism"	LC	171	2011	Immune Maintenance of Self in Morphostasis of Distinct Tissues, Tumour Growth and Regenerative Medicine
172	No	irrelevant	abstract	LC	172	2015	In Vitro Studies on Anti-Leukemic Effects of Tetracycline's Analogues and Cyclophosphamide
173	No	Some mention of cancer cells with macrophage properties (directs us to other relevant articles)	searched for "cannibalism"	LC	173	2010	Influence of methotrexate and cisplatin on tumor progression and survival in the VM mouse model of systemic metastatic cancer
174	No	review; interesting but limited to phagocytosis	skimmed	LC	174	2012	Information processing during phagocytosis
175	No	irrelevant	abstract	LC	175	2016	Insider trading: Extracellular matrix proteins and their non-canonical intracellular roles
176	No	Irrelevant	skimmed	LC	176	2012	Integrins Establish Dendrite-Substrate Relationships that Promote Dendritic Self-Avoidance and Patterning in Drosophila Sensory Neurons
177	No	irrelevant	abstract	LC	177	2016	Interactions between Human Two-pore Channels and Nonaspanin Proteins
178	No	thesis, irrelevant	title	LC	178	2014	Intracellular trafficking of AIP56, a bacterial AB toxin trageting NF-kB
179	No	review; Irrelevant	skimmed	LC	179	2012	Is Fluoride A Boon or Bane to Periodontal Health? A Review
180	No	Autophagy and Phagocytosis Review	skimmed	LC	180	2013	It’s a Cell-Eat-Cell World
181	No	review that mentions entosis, but focuses on phagocytosis	skimmed	LC	181	2012	LC3-associated phagocytosis (LAP): Connections with host autophagy
182	No	thesis, irrelevant	title	LC	182	2014	Linking Cell Cycle Delays to Apoptosis in Cancer Cells
183	No	irrelevant	abstract	LC	183	2014	Luteoloside suppresses proliferation and metastasis of hepatocellular carcinoma cells by inhibition of NLRP3 inflammasome
184	No	cell death review, not relevant	searched for entosis	LC	184	2014	Macrophages and Recently Identified Forms of Cell Death
185	No	irrelevant	skimmed	LC	185	2013	Manumycin A inhibits triple-negative breast cancer growth through LC3-mediated cytoplasmic vacuolation death
186	No	Irrelevant	skimmed	LC	186	2012	Mechanism of Action Studies on a New Class of Anticancer Nucleosides
187	No	review; only mentions entosis	searched for entosis	LC	187	2015	Mechanisms of apoptosis
188	No	Review	Title, abstract	LC	188	2009	Mechanisms of endocytosis
189	No	review; neutrophil programmed death, but no cell in cell	searched for 'entosis', read abstract	LC	189	2013	Mechanisms regulating neutrophil survival and cell death
190	No	irrelevant	abstract	LC	190	2015	Metallothioneins in the lung cancer
191	No	irrelevant	abstract	LC	191	2014	Methylation of the PMEPA1 gene, a negative regulator of the androgen receptor in prostate cancer
192	No	news article	skimmed	LC	192	2011	Michael Overholtzer: Answering existential questions on entosis
193	No	Irrelevant	skimmed	LC	193	2010	Molecular Changes Associated with Anoxia Tolerance in Austrofundulus limnaeus embryos
194	No	review; Irrelevant	skimmed	LC	194	2012	Molecular definitions of cell death subroutines: recommendations of the Nomenclature Committee on Cell Death 2012
195	No	only mentions cannibalism as and additional characteristics of cancer	Title, Abstract,	LC	195	1987	Molecular pathology of rat hepatic nodules
196	No	thesis, irrelevant	skimmed	LC	196	2013	Multiple nuclear receptors and circadian rhythm factors modulate human cytomegalovirus replication
197	No	review; Irrelevant	skimmed	LC	197	2012	Nanomaterials Toxicity and Cell Death Modalities
198	No	highlight, short review	read	LC	198	2009	Natural killer cells go inside: Entosis versus cannibalism
199	No	only mentions entosis (directs us to other relevant literature)	searched for entosis	LC	199	2014	Neuronal Injury External to the Retina Rapidly Activates Retinal Glia, Followed by Elevation of Markers for Cell Cycle Re-Entry and Death in Retinal Ganglion Cells
200	No	review, only mentions entosis as a source of aneuploidy	skimmed	LC	200	2012	New Insights into the Troubles of Aneuploidy
201	No	just a mention of entosis-induced poliploidy	skimmed	LC	201	2011	P53 dependent centrosome clustering prevents multipolar mitosis in tetraploid cells
202	No	Irrelevant	skimmed	LC	202	2011	p53 regulates epithelial-mesenchymal transition and stem cell properties through modulating miRNAs
203	No	review; only mentions cannibalism, reference to Lugini 2006	searched for "cannibalism"	LC	203	2007	Paradoxical effects of cytokines in tumor immune surveillance and tumor immune escape
204	No	only mentions entosis (directs us to other relevant literature)	searched for entosis	LC	204	2014	Parthanatos: mitochondrial‐linked mechanisms and therapeutic opportunities
205	No	review	skimmed	LC	205	2015	Pathophysiological role of different tubular epithelial cell death modes in acute kidney injury
206	No	review; irrelevant	abstract	LC	206	2015	Perforin and granzymes: Function, dysfunction and human pathology
207	No	review on apoptosis-dependent phagocytosis	skimmed	LC	207	2011	Phagocytic removal of cells that have become unwanted: Implications for animal development and tissue homeostasis
208	No	irrelevant	abstract	LC	208	2015	Phagocytosis genes and the JNK signaling pathway promote developmental programmed cell death and are essential for engulfment of the dying germline in the Drosophila ovary
209	No	Irrelevant	skimmed	LC	209	2012	Post-translational modifications of BCL-xL orchestrate non-canonical functions
210	No	irrelevant	Title, Abstract	LC	210	2003	Power over reproduction in social Hymenoptera
211	No	only mentions entosis (directs us to other relevant literature)	searched for entosis	LC	211	2015	Prognostic Value of Homotypic Cell Internalization by Nonprofessional Phagocytic Cancer Cells
212	No	Thesis on phagocytes, but not original reports	abstract	LC	212	2009	Programmed Cell Clearance : Mechanisms and Consequences of Phagocytosis of Apoptotic Cells
213	No	review on cell-in-cell phenomena	skimmed	LC	213	2012	Progress of Research in Cell-in-Cell Phenomena
214	No	Irrelevant	skimmed	LC	214	2011	Research Highlights
215	No	just mentions entosis (directs us to other relevant articles)	searched for 'entosis'	LC	215	2013	Role for membrane remodeling in cell death: Implication for health and disease
216	No	review focuses on autophagy	abstract	LC	216	2012	Role of autophagy in immunity and autoimmunity, with a special focus on systemic lupus erythematosus
217	No	irrelevant	abstract	LC	217	2015	Role of Rv3167c in necrosis and autophagy induction by and in virulence of Mycobacterium tuberculosis
218	No	thesis, irrelevant	title	LC	218	2013	Roles in Innate Immune Receptors: Host: Pathogen Interactions and Strengthening Vaccines
219	No	autophagy review	searched for entosis	LC	219	2014	Selective autophagy against membranous compartments: Canonical and unconventional purposes and mechanisms
220	No	irrelevant	abstract	LC	220	2015	Similarities and distinctions in actions of surface-directed and classic androgen receptor antagonists
221	No	irrelevant, just a mention among other bacteria phenomena	skimmed	LC	221	2012	Spatial vulnerability: Bacterial arrangements, microcolonies, and biofilms as responses to low rather than high phage densities
222	No	lysosomal-dependent PCD in breast tissue (irrelevant)	searched for "entosis"	LC	222	2011	Stat3 controls lysosomal-mediated cell death in vivo
223	No	just a mention of multinucleation via entosis (irrelevant)	skimmed	LC	223	2012	Strasburger’s legacy to mitosis and cytokinesis and its relevance for the Cell Theory
224	No	Irrelevant	skimmed	LC	224	2011	Structural and biochemical characterization of the mechanism of actin filament branching mediated by Arp2/3 complex in Schizosaccharomyces pombe
225	No	thesis on endo/exo cytosis. Not relevant	skimmed	LC	225	2009	Structural and functional studies with membrane-associated proteins in synaptic exocytosis and endocytosis
226	No	irrelevant	skimmed	LC	226	2009	Substrate and regulation of mitochondrial µ-calpain
227	No	just a mention to entosis in lymphocites reference Mormone et al. 2006 and Overholtzer and Brugge 2008 (directs us to other relevant articles)	skimmed	LC	227	2011	Survival features of EBV-stabilized cells from centenarians: morpho-functional and transcriptomic analyses
228	No	thesis, not relevant	skimmed	LC	228	2013	Synthesis and Evaluation of Inducers of Methuotic Cell Death and Preliminary Identification of Their Cellular Targets in Glioblastoma Cells
229	No	just mentions Overholtzer et al 2007	skimmed	LC	229	2011	Systematic chemical genetics approaches to studying known and novel cell death pathways
230	No	irrelevant	skimmed	LC	230	2008	T cells' immunological synapses induce polarization of brain astrocytes in vivo and in vitro: A novel astrocyte response mechanism to cellular injury
231	No	only mentions entosis (directs us to other relevant literature)	searched for entosis	LC	231	2014	The Contribution of Melanoregulin to Microtubule-Associated Protein 1 Light Chain 3 (LC3) Associated Phagocytosis in Retinal Pigment Epithelium
232	No	Great early review on the evolution of cannibalism	Title, Abstract, Conclusions	LC	232	1981	The Evolution and Dynamics of Intraspecific Predation
233	No	irrelevant	skimmed	LC	233	2012	The fate of Treponema denticola within human gingival epithelial cells
234	No	irrelevant	skimmed	LC	234	2008	The induction of a cytoprotective phenotype by IL-4 and IL-3 in vascular endothelial cells
235	No	review; cell-cell junctions. NOT cannibalims	abstract	LC	235	2009	The junctions that don’t fit the scheme: special symmetrical cell-cell junctions of their own kind
236	No	thesis, irrelevant	title	LC	236	2014	The molecular basis of programmed cell death in Neurospora crassa
237	No	review; only mentions entosis	searched for 'entosis'	LC	237	2012	The phenoptosis problem: What is causing the death of an organism? Lessons from acute kidney injury
238	No	thesis	skimmed	LC	238	2013	The prosurvival activities of apoptosis-inducing factor converge upon the regulation of mitochondrial metabolism, a novel cell death pathway, and the progression of prostate cancer
239	No	Irrelevant	skimmed	LC	239	2010	The Role of PIDD in Apoptosis and Innate antiviral immunity
240	No	Irrelevant	skimmed	LC	240	2011	Towards an Understanding of the Mechanisms of Acellular Zone Formation in Sutured Tendons
241	No	cell-cell junctions. NOT cannibalims (irrelevant)	abstract	LC	241	2009	Upregulation of plakophilin‐2 and its acquisition to adherens junctions identifies a novel molecular ensemble of cell–cell‐attachment characteristic for transformed mesenchymal cells
242	No	review, only mentions entosis renal carcinoma	skimmed	LC	242	2012	Urine cytopathology: Challenges, pitfalls, and mimics
243	No	irrelevant	skimmed	LC	243	2012	Violacein Induces Death of Resistant Leukaemia Cells via Kinome Reprogramming, Endoplasmic Reticulum Stress and Golgi Apparatus Collapse
244	No	Auto-phagocity only. Review	absrtract	LC	244	2008	Xeno-Cannibalism as an Exacerbation of Self-Cannibalism: A Possible Fruitful Survival Strategy for Cancer Cells
245	No	irrelevant	skimmed	LC	245	2012	Z-disc Transcriptional Coupling, Sarcomeroptosis and Mechanopoptosis
246	No	focus on phagocytosis, only mentions entosis (directs us to other relevant articles)	searched for 'entosis'	LC	246	2013	Autophagy and Cellular Immune Responses
247	No	Irrelevant	searched for "entosis"	LC	247	2013	Human Wharton's Jelly stem cell conditioned medium and cell-free lysate inhibit human osteosarcoma and mammary carcinoma cell growth in vitro and in xenograft mice
248	No	not mentioned whether both of the cells and/or their organelles remain alive after fusion	searched for "entosis"	LC, SK	248	2009	Efficient Acquisition of Dual Metastasis Organotropism to Bone and Lung through Stable Spontaneous Fusion between MDA-MB-231 Variants
249	No	unknown whether the engulfed/host cell dies	abstract, results	LC, SK	249	2009	‘Cannibalism’ (cell phagocytosis) does not differentiate reactive renal tubular cells from urothelial carcinoma cells
250	No	survey of autophagy in cellular death, proliferation or differentiation in developing vertebrates (irrelevant)	abstract	LC, SK	250	2012	Autophagy during vertebrate development
251	No	mechanisms of autophagy, include entosis (directs us to other relevant articles)	searched for 'entosis;	LC, SK	251	2013	Autophagy genes coordinate with the class II PI/PtdIns 3-kinase PIKI-1 to regulate apoptotic cell clearance in C. elegans
252	No	talks about cannibalism in bugs, not cells (irrelevant)	Title, Abstract,	LC, SK	252	1999	Cannibalism facilitates the use of a novel environment in the flour beetle, Tribolium castaneum
253	No	directs us to other relevant literature	skimmed	LC, SK	253	2008	Cell biology Dying to hold you
254	No	unknown whether the engulfed/host cell dies	skimmed	LC, SK	254	2007	Cell Cannibalism and Nucleus-Fragmented Cells in Voided Urine
255	No	correlation of cell cannibalism and cytological grade of ductal carcinoma of breast (directs us to other relevant literature)	skimmed	LC, SK	255	2006	Cell cannibalism in ductal carcinoma of breast
256	No	unknown whether the engulfed/host cell dies	Title, Abstract, results	LC, Sk	256	2003	Cell cannibalism: Diagnostic marker of malignancy
257	No	unknown whether the engulfed/host cell dies	Title, Abstract, Results	LC, SK	257	1998	Clinical Significance of “Cannibalism” in Urinary Cytology of Bladder Cancer
258	No	unknown whether the engulfed/host cell dies	Title, Abstract, Results Conclusions	LC, SK	258	2003	Cytopathological expression of different types of urothelial carcinoma in situ in urinary bladder washings
259	No	brief summary on entosis and aneuploidy by invasion (directs us to other relevant articles)	read	LC, SK	259	2011	Entosis: aneuploidy by invasion
260	No	no mention of the species that the entotic cells belong to	Title, Searched for entos*, “homotypic cell cannibalism”, “cell cannibalism”, and emperitos* in the text	LC, SK	260	2015	Entosis: Cell-in-Cell Formation that Kills Through Entotic Cell Death
261	No	Cannibalism, but not in cancer (directs us to other relevant articles)	Title, Abstract, results	LC, SK	261	2006	Genotype-dependent priming to self- and xeno-cannibalism in heterozygous and homozygous lymphoblasts from patients with Huntington's disease
262	No	directs us to other relevant literature	searched for cannibalism	LC, SK	262	2015	Human TM9SF4 is a new gene down-regulated by hypoxia and involved in cell adhesion of leukemic cells
263	No	mentions cannibalism between worm larvae, but no cell-in-cell (irrelevant topic)	searchd for "cannibalism"	LC, SK	263	2011	Movement of Spodoptera frugiperda Adults (Lepidoptera: Noctuidae) in Maize in Brazil
264	No	not mentioned whether in this cell-in-cell phenomenon both or just one of the cells remains alive	searched for 'cannibalism'	LC, SK	264	2013	Nano-hole induction by nanodiamond and nanoplatinum liquid, DPV576, reverses multidrug resistance in human myeloid leukemia (HL60/AR)
265	No	Cell canibalism BUT not cell-in-cell (irrelevant topic)	Title, Abstract, Results	LC, SK	265	2007	Sporulating bacteria prefers predation to cannibalism in mixed cultures
266	No	Contains information that directs us to a relevant article.	searched for "cannibal"	LC, SK	266	2009	The Janus‐faced role of ezrin in “linking” cells to either normal or metastatic phenotype
267	No	signal of parasite induce entosis-lik epithelial invasion (irrelevant)	abstract	LC, SK	267	2013	Trans‐sialidase Stimulates Eat Me Response from Epithelial Cells
268	No	not mentioned whether in this cell-in-cell phenomenon both or just one of the cells remains alive	skimmed	LC, SK	268	2015	V-ATPase and osmotic imbalances activate endolysosomal LC3 lipidation
269	No	not a cell-in-cell phenomenon	Title, Searched for entos*, “homotypic cell cannibalism”, “cell cannibalism”, phagocytosis, and emperitos* in the text	LC,SK	269	2016	Cannibalism stress response in Bacillus subtilis
270	No	no direct information on cell-in-cell phenomena	Title, Searched for entos*, “homotypic cell cannibalism”, “cell cannibalism”, phagocytosis, and emperitos* in the text	LC,SK	270	2019	Inactivation of cysL Inhibits Biofilm Formation by Activating the Disulfide Stress Regulator Spx in Bacillus subtilis
271	No	directs us to other relevant literature	Title, Searched for entos*, “homotypic cell cannibalism”, “cell cannibalism”, phagocytosis, and emperitos* in the text	LC,SK	271	2016	The Emerging Hallmarks of Cancer Metabolism
272	No	not mentioned whether in this cell-in-cell phenomenon both or just one of the cells remains alive	Title, Searched for entos*, “homotypic cell cannibalism”, “cell cannibalism”, phagocyt*, enclys*, and emperitos* in the text	SK	272	2013	“Cannonballs” and psammoma bodies: unusual cytologic features of metastatic pulmonary small-cell carcinoma in a pleural effusion
273	No	Contains information that directs us to a relevant article.	Title, Searched for entos*, “homotypic cell cannibalism”, “cell cannibalism”, phagocyt*, enclys*, and emperitos* in the text	SK	273	2017	3D correlative light and electron microscopy of cultured cells using serial blockface scanning electron microscopy
274	No	Contains information that directs us to a relevant article.	Title, Searched for entos*, “homotypic cell cannibalism”, “cell cannibalism”, phagocyt*, enclys*, and emperitos* in the text	SK	274	2019	A Bifunctional Molecule with Lectin and Protease Inhibitor Activities Isolated from Crataeva tapia Bark Significantly Affects Cocultures of Mesenchymal Stem Cells and Glioblastoma Cells
275	No	No information on cell-in-cell phenomena in specific taxa.	Title, Searched for entos*, “homotypic cell cannibalism”, “cell cannibalism”, phagocyt*, enclys*, and emperitos* in the text	SK	275	2019	A Genealogy of Animal Diseases and Social Anthropology (1870–2000)
276	No	review; not mentioned whether in this cell-in-cell phenomenon both or just one of the cells remains alive	Title, Searched for entos*, “homotypic cell cannibalism”, “cell cannibalism”, phagocyt*, enclys*, and emperitos* in the text	SK	276	2017	A giant-cell lesion with cellular cannibalism in the mandible: case report and review of brown tumors in hyperparathyroidism
277	No	Contains information that directs us to cite a relevant article.	Title, Searched for entos*, “homotypic cell cannibalism”, “cell cannibalism”, phagocyt*, and emperitos* in the text	SK	277	2020	Activation and targeting of ATG8 protein lipidation
278	No	No information on cell-in-cell phenomena in specific taxa.	Title, Searched for entos*, “homotypic cell cannibalism”, “cell cannibalism”, phagocyt*, enclys*, and emperitos* in the text	SK	278	2016	Adaptor protein APPL1 interacts with EGFR to orchestrate EGF-stimulated signaling
279	No	review; Contains information that directs us to a relevant article.	Title, Searched for entos*, “homotypic cell cannibalism”, “cell cannibalism”, phagocyt*, enclys*, and emperitos* in the text	SK	279	2016	An outline of necrosome triggers
280	No	directs us to other relevant literature	Title, Searched for entos*, “homotypic cell cannibalism”, “cell cannibalism”, phagocyt*, enclys*, and emperitos* in the text	SK	280	2015	An overview on “cellular cannibalism” with special reference to oral squamous cell carcinoma
281	No	not mentioned whether in this cell-in-cell phenomenon both or just one of the cells remains alive	Title, Searched for entos*, “homotypic cell cannibalism”, “cell cannibalism”, phagocyt*, enclys*, and emperitos* in the text	SK	281	2013	Androgen receptor enhances entosis, a non-apoptotic cell death, through modulation of Rho/ROCK pathway in prostate cancer cells
282	No	review; Contains information that directs us to a relevant article.	Title, Searched for entos*, “homotypic cell cannibalism”, “cell cannibalism”, phagocyt*, enclys*, and emperitos* in the text	SK	282	2018	Antifungal peptides of the afp family revisited: Are these cannibal toxins?
283	No	review; Contains information that directs us to a relevant article.	Title, Searched for entos*, “homotypic cell cannibalism”, “cell cannibalism”, phagocyt*, enclys*, and emperitos* in the text	SK	283	2017	Artificial Mitochondria Transfer: Current Challenges, Advances, and Future Applications
284	No	not mentioned whether in this cell-in-cell phenomenon both or just one of the cells remains alive	Title, Searched for entos*, “homotypic cell cannibalism”, “cell cannibalism”, phagocyt*, enclys*, and emperitos* in the text	SK	284	2017	Assessment of tumor cell cannibalism as a predictor of oral squamous cell carcinoma — a histopathologic correlation
285	No	Contains information that directs us to a relevant article.	Title, Searched for entos*, “homotypic cell cannibalism”, “cell cannibalism”, phagocyt*, enclys*, and emperitos* in the text	SK	285	2016	Asymmetric division of contractile domains couples cell positioning and fate specification
286	No	Contains information that directs us to a relevant article.	Title, Searched for entos*, “homotypic cell cannibalism”, “cell cannibalism”, phagocyt*, enclys*, and emperitos* in the text	SK	286	2013	Autophagy in physiological and pathological processes – selected aspects
287	No	review; No information on cell-in-cell phenomena in specific taxa.	Title, Searched for entos*, “homotypic cell cannibalism”, “cell cannibalism”, phagocyt*, enclys*, and emperitos* in the text	SK	287	2016	Autophagy in the liver: cell’s cannibalism and beyond
288	No	No information on cell-in-cell phenomena in specific taxa.	Title, Searched for entos*, “homotypic cell cannibalism”, “cell cannibalism”, phagocyt*, enclys*, and emperitos* in the text	SK	288	2002	Autoschizis: a novel cell death
289	No	not mentioned whether in this cell-in-cell phenomenon both or just one of the cells remains alive	Title, Searched for entos*, “homotypic cell cannibalism”, “cell cannibalism”, phagocyt*, enclys*, and emperitos* in the text	SK	289	2015	Bone marrow cellular cannibalism by medulloblastoma
290	No	review; No information on cell-in-cell phenomena in specific taxa.	Title, Searched for entos*, “homotypic cell cannibalism”, “cell cannibalism”, phagocyt*, enclys*, and emperitos* in the text	SK	290	2017	Breast Carcinoma: From Initial Tumor Cell Detachment to Settlement at Secondary Sites
291	No	No information on cell-in-cell phenomena in specific taxa.	Title, Searched for entos*, “homotypic cell cannibalism”, “cell cannibalism”, phagocyt*, enclys*, and emperitos* in the text	SK	291	2017	Bridging the gap: microfluidic devices for short and long distance cell-cell communication
292	No	review; No information on cell-in-cell phenomena in specific taxa.	Title, Searched for entos*, “homotypic cell cannibalism”, “cell cannibalism”, phagocyt*, and emperitos* in the text	SK	292	2020	Building sophisticated sensors of extracellular cues that enable mammalian cells to work as “doctors” in the body
293	No	Contains information that directs us to a relevant article.	Title, Searched for entos*, “homotypic cell cannibalism”, “cell cannibalism”, phagocyt*, enclys*, and emperitos* in the text	SK	293	2017	c‐Myc‐Dependent Cell Competition in Human Cancer Cells
294	No	not mentioned whether in this cell-in-cell phenomenon both or just one of the cells remains alive	Title, Searched for entos*, “homotypic cell cannibalism”, “cell cannibalism”, phagocyt*, enclys*, and emperitos* in the text	SK	294	2010	Can cytological features differentiate reactive renal tubular cells from low-grade urothelial carcinoma cells?
295	No	review; leads us to other relevant articles	Title, Searched for entos*, “homotypic cell cannibalism”, “cell cannibalism”, phagocytosis, and emperitos* in the text	SK	295	2015	Cancer cell cannibalism: a primeval option to survive
296	No	review; Contains information that directs us to a relevant article.	Title, Searched for entos*, “homotypic cell cannibalism”, “cell cannibalism”, phagocyt*, enclys*, and emperitos* in the text	SK	296	2017	Cancer cell metabolism: the essential role of the nonessential amino acid, glutamine
297	No	No information on cell-in-cell phenomena in specific taxa.	Title, Searched for entos*, “homotypic cell cannibalism”, “cell cannibalism”, phagocyt*, enclys*, and emperitos* in the text	SK	297	2016	Cancer Stem Cells Protect Non-Stem Cells From Anoikis: Bystander Effects
298	No	News article	skimmed	SK	298	2019	Cannibalism' is a double-whammy for cell health
299	No	Contains information that directs us to a relevant article.	Title, Searched for entos*, “homotypic cell cannibalism”, “cell cannibalism”, phagocyt*, enclys*, and emperitos* in the text	SK	299	2016	Casp8p41: The Protean Mediator of Death in CD4 T-cells that Replicate HIV
300	No	directs us to other relevant articles that report whether both or one of the cells involved in the cell-in-cell phenomenon remain alive or one dies	Title, Abstract, Whole text, Searched for entos*, “homotypic cell cannibalism”, “cell cannibalism”, and emperitos* in the text	SK	300	2011	Cell cannibalism and cancer
301	No	not mentioned whether in this cell-in-cell phenomenon both or just one of the cells remains alive	Title, Searched for entos*, “homotypic cell cannibalism”, “cell cannibalism”, phagocyt*, enclys*, and emperitos* in the text	SK	301	2007	Cell cannibalism and nucleus-fragmented cells in voided urine: useful parameters for cytologic diagnosis of low-grade urothelial carcinoma
302	No	No information on cell-in-cell phenomena in specific taxa.	Title, Searched for entos*, “homotypic cell cannibalism”, “cell cannibalism”, and emperitos* in the text	SK	302	2021	Cell death as part of innate immunity: Cause or consequence?
303	No	review; Contains information that directs us to a relevant article.	Title, Searched for entos*, “homotypic cell cannibalism”, “cell cannibalism”, phagocyt*, enclys*, and emperitos* in the text	SK	303	2018	Cell-in-cell phenomena in cancer
304	No	review	Title, Searched for entos*, “homotypic cell cannibalism”, “cell cannibalism”, phagocytosis, and emperitos* in the text	SK	304	2019	Cell-in-cell phenomenon and its relationship with tumor microenvironment and tumor progression: A review
305	No	directs us to other relevant articles that report whether both or one of the cells involved in the cell-in-cell phenomenon remain alive or one dies	Title, Searched for entos*, “homotypic cell cannibalism”, “cell cannibalism”, phagocyt*, enclys*, and emperitos* in the text	SK	305	2017	Cell-in-cell structures are more potent predictors of outcome than senescence or apoptosis in head and neck squamous cell carcinomas.
306	No	no mention of the taxon/species displaying cell cannibalism	Title, Searched for entos*, “homotypic cell cannibalism”, “cell cannibalism”, phagocyt*, enclys*, and emperitos* in the text	SK	306	2015	Cellular cannibalism
307	No	not mentioned whether in this cell-in-cell phenomenon both or just one of the cells remains alive	Title, Searched for entos*, “homotypic cell cannibalism”, “cell cannibalism”, phagocyt*, enclys*, and emperitos* in the text	SK	307	2014	Cellular cannibalism in central and peripheral giant cell granuloma of the oral cavity can predict biological behavior of the lesion
308	No	not mentioned whether in this cell-in-cell phenomenon both or just one of the cells remains alive	Title, Searched for entos*, “homotypic cell cannibalism”, “cell cannibalism”, phagocyt*, enclys*, and emperitos* in the text	SK	308	2017	Cellular cannibalism in giant cells of central giant cell granuloma of jaw bones and giant cell tumors of long bones
309	No	not mentioned whether in this cell-in-cell phenomenon both or just one of the cells remains alive	Title, Searched for entos*, “homotypic cell cannibalism”, “cell cannibalism”, phagocyt*, enclys*, and emperitos* in the text	SK	309	2015	Cerebrospinal fluid cell cannibalism in metastatic breast adenocarcinoma
310	No	not mentioned whether in this cell-in-cell phenomenon both or just one of the cells remains alive	Title, Searched for entos*, “homotypic cell cannibalism”, “cell cannibalism”, phagocyt*, enclys*, and emperitos* in the text	SK	310	2017	Clear cell carcinoma first suspected in Pap smear. The value of neutrophil cannibalism by tumor cells.
311	No	Contains information that directs us to a relevant article.	Title, Searched for entos*, “homotypic cell cannibalism”, “cell cannibalism”, phagocyt*, enclys*, and emperitos* in the text	SK	311	2017	Control of non-apoptotic nurse cell death by engulfment genes in Drosophila
312	No	No information on cell-in-cell phenomena in specific taxa.	Title, Searched for entos*, “homotypic cell cannibalism”, “cell cannibalism”, and emperitos* in the text	SK	312	2021	CYBB/NOX2 in conventional DCs controls T cell encephalitogenicity during neuroinflammation
313	No	non-English article	title	SK	313	1986	Cytologic diagnosis of male breast cancer with nipple discharge. A case report
314	No	not mentioned whether in this cell-in-cell phenomenon both or just one of the cells remains alive	Title, Searched for entos*, “homotypic cell cannibalism”, “cell cannibalism”, phagocyt*, enclys*, and emperitos* in the text	SK	314	2018	Cytological diagnostic clues in poorly differentiated squamous cell carcinomas of the breast: streaming arrangement, necrotic background, nucleolar enlargement and cannibalism of cancer cells
315	No	not mentioned whether in this cell-in-cell phenomenon both or just one of the cells remains alive	Title, Searched for entos*, “homotypic cell cannibalism”, “cell cannibalism”, phagocyt*, enclys*, and emperitos* in the text	SK	315	2015	Cytological evaluation and significance of cell cannibalism in effusions and urine cytology
316	No	review; not mentioned whether in this cell-in-cell phenomenon both or just one of the cells remains alive	Title, Searched for entos*, “homotypic cell cannibalism”, “cell cannibalism”, phagocyt*, enclys*, and emperitos* in the text	SK	316	2017	Cytological findings of ascitic fluid with a malignant ovarian steroid cell tumor: a case report and literature review
317	No	not mentioned whether in this cell-in-cell phenomenon both or just one of the cells remains alive	Title, Searched for entos*, “homotypic cell cannibalism”, “cell cannibalism”, phagocyt*, enclys*, and emperitos*, cell-in-cell in the text	SK	317	2009	Cytology of metastatic cervical squamous cell carcinoma in pleural fluid: report of a case confirmed by human papillomavirus typing
318	No	not mentioned whether in this cell-in-cell phenomenon both or just one of the cells remains alive	Title, Searched for entos*, “homotypic cell cannibalism”, “cell cannibalism”, phagocyt*, enclys*, and emperitos* in the text	SK	318	2014	Cytomorphological features of metastatic squamous cell carcinoma in serous effusions
319	No	not mentioned whether in this cell-in-cell phenomenon both or just one of the cells remains alive	Title, Searched for entos*, “homotypic cell cannibalism”, “cell cannibalism”, phagocyt*, enclys*, and emperitos* in the text	SK	319	2009	Cytopathologic differential diagnosis of malignant mesothelioma, adenocarcinoma and reactive mesothelial cells: a logistic regression analysis
320	No	not mentioned whether in this cell-in-cell phenomenon both or just one of the cells remains alive	Title, Searched for entos*, “homotypic cell cannibalism”, “cell cannibalism”, phagocyt*, enclys*, and emperitos* in the text	SK	320	1992	Cytopathology of malignant mesothelioma: a stepwise logistic regression analysis
321	No	not mentioned whether in this cell-in-cell phenomenon both or just one of the cells remains alive	Title, Searched for entos*, “homotypic cell cannibalism”, “cell cannibalism”, phagocyt*, enclys*, and emperitos* in the text	SK	321	2013	Cytopathology of neoplastic meningitis: a series of 66 cases from a tertiary care center
322	No	review; Contains information that directs us to a relevant article.	Title, Searched for entos*, “homotypic cell cannibalism”, “cell cannibalism”, phagocyt*, enclys*, and emperitos* in the text	SK	322	2018	Determinants and clinical implications of chromosomal instability in cancer
323	No	irrelevant	Title, Abstract, Searched for entos*, “homotypic cell cannibalism”, “cell cannibalism”, and emperitos* in the text	SK	323	2016	Direct transfer of learned behaviour via cell fusion in non-neural organisms
324	No	Contains information that directs us to a relevant article.	Title, Searched for entos*, “homotypic cell cannibalism”, “cell cannibalism”, phagocyt*, enclys*, and emperitos* in the text	SK	324	2017	Distinctive behaviour of live biopsy-derived carcinoma cells unveiled using coherence-controlled holographic microscopy
325	No	Contains information that directs us to a relevant article.	Title, Searched for entos*, “homotypic cell cannibalism”, “cell cannibalism”, phagocyt*, enclys*, and emperitos* in the text	SK	325	2017	Drosophila as a Model to Study the Link between Metabolism and Cancer
326	No	Contains information that directs us to a relevant article.	Title, Searched for entos*, “homotypic cell cannibalism”, “cell cannibalism”, phagocyt*, enclys*, and emperitos* in the text	SK	326	2018	Dynein links engulfment and execution of apoptosis via CED-4/Apaf1 in C. elegans
327	No	No information on cell-in-cell phenomena in specific taxa.	Title, Searched for entos*, “homotypic cell cannibalism”, “cell cannibalism”, phagocyt*, and emperitos* in the text	SK	327	2019	Early Pattern of Epstein-Barr Virus Infection in Gastric Epithelial Cells by “Cell-in-cell”
328	No	Contains information that directs us to a relevant article.	Title, Searched for entos*, “homotypic cell cannibalism”, “cell cannibalism”, phagocyt*, enclys*, and emperitos* in the text	SK	328	2018	Effects and Mechanisms of Methuosis Defined Through the Use of Indole-Based Chalcone Compounds in Human Glioblastoma Cells
329	No	not mentioned whether in this cell-in-cell phenomenon both or just one of the cells remains alive	Title, Searched for entos*, “homotypic cell cannibalism”, “cell cannibalism”, phagocyt*, enclys*, and emperitos* in the text	SK	329	1997	Effusion cytology of malignant melanoma. A morphologic and immunocytochemical analysis including application of the MART-1 antibody
330	No	Contains information that directs us to a relevant article.	Title, Searched for entos*, “homotypic cell cannibalism”, “cell cannibalism”, phagocyt*, enclys*, and emperitos* in the text	SK	330	2019	Elimination of oncogenic cells that regulate epithelial homeostasis in Drosophila
331	No	review	Title, Searched for entos*, “homotypic cell cannibalism”, “cell cannibalism”, phagocyt*, enclys*, and emperitos*, cell-in-cell in the text	SK	331	2017	Entosis: The emerging face of non-cell-autonomous type IV programmed death
332	No	not mentioned whether in this cell-in-cell phenomenon both or just one of the cells remains alive	Title, Searched for entos*, “homotypic cell cannibalism”, “cell cannibalism”, phagocyt*, enclys*, and emperitos* in the text	SK	332	2014	Evaluation of cannibalistic cells: a novel entity in prediction of aggressive nature of oral squamous cell carcinoma
333	No	No information on cell-in-cell phenomena in specific taxa.	Title, Searched for entos*, “homotypic cell cannibalism”, “cell cannibalism”, phagocyt*, and emperitos* in the text	SK	333	2020	Ferroptosis in liver diseases: An overview
334	No	Contains information that directs us to a relevant article.	Title, Searched for entos*, “homotypic cell cannibalism”, “cell cannibalism”, phagocyt*, and emperitos* in the text	SK	334	2020	Ferroptosis: regulated cell death
335	No	review; No information on cell-in-cell phenomena in specific taxa.	Title, Searched for entos*, “homotypic cell cannibalism”, “cell cannibalism”, phagocyt*, enclys*, and emperitos* in the text	SK	335	2016	Fertile ground: Human endometrial programming and lessons in health and disease
336	No	directs us to other relevant articles that report whether both or one of the cells involved in the cell-in-cell phenomenon remain alive or one dies	Title, Searched for entos*, “homotypic cell cannibalism”, “cell cannibalism”, phagocyt*, enclys*, and emperitos* in the text	SK	336	2004	Fine needle aspiration cytology of epithelioid angiosarcoma. Report of a case with nuclear grooves and indentations
337	No	not mentioned whether in this cell-in-cell phenomenon both or just one of the cells remains alive	Title, Searched for entos*, “homotypic cell cannibalism”, “cell cannibalism”, phagocyt*, enclys*, and emperitos* in the text	SK	337	2005	Fine-needle aspiration cytology of metastatic transitional cell carcinoma
338	No	not mentioned whether in this cell-in-cell phenomenon both or just one of the cells remains alive	Title, Searched for entos*, “homotypic cell cannibalism”, “cell cannibalism”, phagocyt*, enclys*, and emperitos* in the text	SK	338	2015	Foci of entotic nuclei in different grades of noninherited renal cell cancers
339	No	No information on cell-in-cell phenomena in cancer cells in specific species.	Title, Searched for entos*, “homotypic cell cannibalism”, “cell cannibalism”, and emperitos* in the text	SK	339	2021	From Apoptosis to Necroptosis: The Death Wishes to Cancer
340	No	No information on whole cell-in-cell phenomena in specific taxa.	Title, Searched for entos*, “homotypic cell cannibalism”, “cell cannibalism”, phagocyt*, enclys*, and emperitos* in the text	SK	340	2016	Getting a grip on collective cell migration
341	No	Contains information that directs us to a relevant article.	Title, Searched for entos*, “homotypic cell cannibalism”, “cell cannibalism”, phagocyt*, enclys*, and emperitos* in the text	SK	341	2018	Glucaric Acid as a Positron Emission Tomography Agent to Detect Necrosis
342	No	Contains information that directs us to a relevant article.	Title, Searched for entos*, “homotypic cell cannibalism”, “cell cannibalism”, phagocyt*, enclys*, and emperitos* in the text	SK	342	2016	Golgi-associated LC3 lipidation requires V-ATPase in noncanonical autophagy
343	No	No information on cell-in-cell phenomena in specific taxa.	Title, Searched for entos*, “homotypic cell cannibalism”, “cell cannibalism”, phagocyt*, enclys*, and emperitos* in the text	SK	343	2017	Growth of bacteria in 3-d colonies
344	No	No information on cell-in-cell phenomena in specific taxa.	Title, Searched for entos*, “homotypic cell cannibalism”, “cell cannibalism”, phagocyt*, enclys*, and emperitos* in the text	SK	344	2016	Human Umbilical Cord Wharton's Jelly Stem Cell Conditioned Medium Induces Tumoricidal Effects on Lymphoma Cells Through Hydrogen Peroxide Mediation
345	No	Contains information that directs us to a relevant article.	Title, Searched for entos*, “homotypic cell cannibalism”, “cell cannibalism”, phagocyt*, enclys*, and emperitos* in the text	SK	345	2016	Hunger for Survival in Cancer Cells
346	No	Contains information that directs us to a relevant article.	Title, Searched for entos*, “homotypic cell cannibalism”, “cell cannibalism”, phagocyt*, enclys*, and emperitos* in the text	SK	346	2018	I Spy in the Developing Fly a Multitude of Ways to Die
347	No	No information on cell-in-cell phenomena in specific taxa.	Title, Searched for entos*, “homotypic cell cannibalism”, “cell cannibalism”, phagocyt*, and emperitos* in the text	SK	347	2020	Identification and Characterization of the Nuclease Activity of the Extracellular Proteins from Salmonella enterica Serovar Typhimurium
348	No	not mentioned whether in this cell-in-cell phenomenon both or just one of the cells remains alive	Title, Searched for entos*, “homotypic cell cannibalism”, “cell cannibalism”, phagocyt*, enclys*, and emperitos* in the text	SK	348	2013	Identification of cell cannibalism in oral squamous cell carcinoma with clinico-pathological correlation
349	No	Contains information that directs us to a relevant article.	Title, Searched for entos*, “homotypic cell cannibalism”, “cell cannibalism”, phagocyt*, enclys*, and emperitos* in the text	SK	349	2018	Identification of Circulating MicroRnas as Biomarkers of Feline Mammary Carcinoma
350	No	irrelevant	Title, Searched for entos*, “homotypic cell cannibalism”, “cell cannibalism”, phagocyt*, and emperitos* in the text	SK	350	2019	Identifying GSDME/DFNA5 as a Multifaceted Regulator of the Apoptotic Program
351	No	Contains information that directs us to a relevant article.	Title, Searched for entos*, “homotypic cell cannibalism”, “cell cannibalism”, phagocyt*, enclys*, and emperitos* in the text	SK	351	2018	Immunological consequences of kidney cell death
352	No	review; Contains information that directs us to cite a relevant article.	Title, Searched for entos*, “homotypic cell cannibalism”, “cell cannibalism”, phagocyt*, and emperitos* in the text	SK	352	2020	Immunometabolism: new insights and lessons from antigen-directed cellular immune responses
353	No	Contains information that directs us to a relevant article.	Title, Searched for entos*, “homotypic cell cannibalism”, “cell cannibalism”, phagocyt*, enclys*, and emperitos* in the text	SK	353	2018	Immunopathogenesis of Acute Kidney Injury
354	No	No information on cell-in-cell phenomena in specific taxa.	Title, Abstract, Searched for entos*, “homotypic cell cannibalism”, “cell cannibalism”, and emperitos* in the text	SK	354	2022	Impact of chitosan-based nanocarriers on cytoskeleton dynamics: Current status and challenges
355	No	No information on cell-in-cell phenomena in specific taxa.	Title, Searched for entos*, “homotypic cell cannibalism”, “cell cannibalism”, phagocyt*, and emperitos* in the text	SK	355	2019	Impaired mitophagy triggers NLRP3 inflammasome activation during the progression from nonalcoholic fatty liver to nonalcoholic steatohepatitis
356	No	review	Title, Abstract, Searched for entos*, “homotypic cell cannibalism”, “cell cannibalism”, and emperitos* in the text	SK	356	2021	Increase in non-professional phagocytosis during the progression of cell cycle
357	No	No information on cell-in-cell phenomena in specific taxa.	Title, Searched for entos*, “homotypic cell cannibalism”, “cell cannibalism”, phagocyt*, enclys*, and emperitos* in the text	SK	357	2017	Induced defences in plants reduce herbivory by increasing cannibalism
358	No	Contains information that directs us to a relevant article.	Title, Searched for entos*, “homotypic cell cannibalism”, “cell cannibalism”, phagocyt*, enclys*, and emperitos* in the text	SK	358	2018	Inflammatory Human Umbilical Cord-Derived Mesenchymal Stem Cells Promote Stem Cell-Like Characteristics of Cancer Cells in an IL-1β-Dependent Manner
359	No	Contains information that directs us to a relevant article.	Title, Searched for entos*, “homotypic cell cannibalism”, “cell cannibalism”, phagocyt*, enclys*, and emperitos* in the text	SK	359	2017	Information processing in the NF-κB pathway
360	No	No information on cell-in-cell phenomena in specific taxa.	Title, Searched for entos*, “homotypic cell cannibalism”, “cell cannibalism”, phagocyt*, and emperitos* in the text	SK	360	2020	Integrating the tumor microenvironment into cancer therapy
361	No	Contains information that directs us to a relevant article.	Title, Searched for entos*, “homotypic cell cannibalism”, “cell cannibalism”, phagocyt*, enclys*, and emperitos* in the text	SK	361	2019	Intraepithelial neutrophils in mammary, urinary and gall bladder infections
362	No	not mentioned whether in this cell-in-cell phenomenon both or just one of the cells remains alive	Title, Searched for entos*, “homotypic cell cannibalism”, “cell cannibalism”, phagocyt*, enclys*, and emperitos* in the text	SK	362	2005	Invasive micropapillary carcinomas of the ampullo-pancreatobiliary region and their association with tumor-infiltrating neutrophils
363	No	"PGC lobes are cannibalized by neighboring cells, shrinking PGC volume and eliminating most of their mitochondria." - - C. elegans primordial germ cells (PGCs)	Title, Searched for entos*, “homotypic cell cannibalism”, “cell cannibalism”, phagocyt*, enclys*, and emperitos* in the text	SK	363	2019	Investigating the Remodeling of C. elegans Primordial Germ Cells by Cell-autonomous Contractile-ring-dependent Cytoplasmic Partitioning
364	No	Contains information that directs us to a relevant article.	Title, Searched for entos*, “homotypic cell cannibalism”, “cell cannibalism”, phagocyt*, enclys*, and emperitos* in the text	SK	364	2017	LC3‐association with the parasitophorous vacuole membrane of Plasmodium berghei liver stages follows a noncanonical autophagy pathway
365	No	not mentioned whether in this cell-in-cell phenomenon both or just one of the cells remains alive	Title, Searched for entos*, “homotypic cell cannibalism”, “cell cannibalism”, phagocyt*, enclys*, and emperitos* in the text	SK	365	2016	Leukaemic blast cannibalism in acute megakaryoblastic leukaemia with myeloid sarcoma
366	No	Contains information that directs us to a relevant article.	Title, Searched for entos*, “homotypic cell cannibalism”, “cell cannibalism”, phagocyt*, and emperitos* in the text	SK	366	2019	LIPOPHAGY: A novel form of steroidogenic activity within the LEYDIG cell during the reproductive cycle of turtle
367	No	No information on cell-in-cell phenomena in specific taxa.	Title, Searched for entos*, “homotypic cell cannibalism”, “cell cannibalism”, phagocyt*, enclys*, and emperitos* in the text	SK	367	2018	Liver-specific deletion of Eva1a/Tmem166 aggravates acute liver injury by impairing autophagy
368	No	No information on cell-in-cell phenomena in specific taxa.	Title, Searched for entos*, “homotypic cell cannibalism”, “cell cannibalism”, and emperitos* in the text	SK	368	2022	Lysoptosis is an evolutionarily conserved cell death pathway moderated by intracellular serpins
369	No	Contains information that directs us to a relevant article.	Title, Searched for entos*, “homotypic cell cannibalism”, “cell cannibalism”, phagocyt*, enclys*, and emperitos* in the text	SK	369	2018	Lysosomal membrane permeabilization and cell death
370	No	Contains information that directs us to a relevant article.	Title, Searched for entos*, “homotypic cell cannibalism”, “cell cannibalism”, phagocyt*, enclys*, and emperitos* in the text	SK	370	2018	Macrophages regulate the clearance of living cells by calreticulin
371	No	no information about phagocytosis/cannibalism in specific species	skimmed	SK	371	2011	Macrophages, Meta-Inflammation, and Immuno-Metabolism
372	No	review; Contains information that directs us to a relevant article.	Title, Searched for entos*, “homotypic cell cannibalism”, “cell cannibalism”, phagocyt*, enclys*, and emperitos* in the text	SK	372	2017	Marine Mollusk‐Derived Agents with Antiproliferative Activity as Promising Anticancer Agents to Overcome Chemotherapy Resistance
373	No	No information on cell-in-cell phenomena in specific taxa.	Title, Searched for entos*, “homotypic cell cannibalism”, “cell cannibalism”, and emperitos* in the text	SK	373	2021	Matriptase activation of gq drives epithelial disruption and inflammation via RSK and DUOX
374	No	Contains information that directs us to a relevant article.	Title, Searched for entos*, “homotypic cell cannibalism”, “cell cannibalism”, phagocyt*, enclys*, and emperitos* in the text	SK	374	2018	Mechanisms Adopted by Dengue-2 Viruses to Induce Autophagy in Mammalian Cells
375	No	Contains information that directs us to a relevant article.	Title, Searched for entos*, “homotypic cell cannibalism”, “cell cannibalism”, phagocyt*, enclys*, and emperitos* in the text	SK	375	2019	Mechanisms and Pathophysiological Roles of the ATG8 Conjugation Machinery
376	No	Contains information that directs us to other relevant literature.	Title, Searched for entos*, “homotypic cell cannibalism”, “cell cannibalism”, phagocyt*, enclys*, and emperitos* in the text	SK	376	2016	Mechanisms of uterine estrogen signaling during early pregnancy in mice: an update
377	No	Contains information that directs us to a relevant article.	Title, Searched for entos*, “homotypic cell cannibalism”, “cell cannibalism”, phagocyt*, and emperitos* in the text	SK	377	2019	Megakaryocytes as immune cells
378	No	review; Contains information that directs us to cite a relevant article.	Title, Searched for entos*, “homotypic cell cannibalism”, “cell cannibalism”, and emperitos* in the text	SK	378	2021	Mesenchymal stem cells as a gene delivery tool: Promise, problems, and prospects
379	No	No information on cell-in-cell phenomena in specific taxa.	Title, Searched for entos*, “homotypic cell cannibalism”, “cell cannibalism”, phagocyt*, enclys*, and emperitos* in the text	SK	379	2017	Metallothionein 1H (MT1H) functions as a tumor suppressor in hepatocellular carcinoma through regulating Wnt/β-catenin signaling pathway
380	No	not mentioned whether in this cell-in-cell phenomenon both or just one of the cells remains alive	Title, Searched for entos*, “homotypic cell cannibalism”, “cell cannibalism”, phagocyt*, enclys*, and emperitos* in the text	SK	380	1994	Metastatic epithelioid hemangioendothelioma in a pleural effusion: diagnosis by cytology
381	No	Provora was not found in the timetree.org	Title, Searched for entos*, “homotypic cell cannibalism”, “cell cannibalism”, phagocyt*, enclys*, and emperitos* in the text	SK	381	2022	Microbial predators form a new supergroup of eukaryotes
382	No	No information on cell-in-cell phenomena in specific taxa.	Title, Searched for entos*, “homotypic cell cannibalism”, “cell cannibalism”, phagocyt*, enclys*, and emperitos* in the text	SK	382	2019	miR‐96 and autophagy are involved in the beneficial effect of grape seed proanthocyanidins against high‐fat‐diet‐induced dyslipidemia in mice
383	No	review; Irrelevant, as it focuses on modelling.	Title, Abstract	SK	383	2013	Modeling cell-in-cell structure into its biological significance
384	No	Contains information that directs us to a relevant article.	Title, Searched for entos*, “homotypic cell cannibalism”, “cell cannibalism”, phagocyt*, and emperitos* in the text	SK	384	2018	Molecular mechanisms of cell death: recommendations of the Nomenclature Committee on Cell Death 2018
385	No	not mentioned whether in this cell-in-cell phenomenon both or just one of the cells remains alive	Title, Searched for entos*, “homotypic cell cannibalism”, “cell cannibalism”, phagocyt*, enclys*, and emperitos* in the text	SK	385	2013	Morphology of 9p21 homozygous deletion-positive pleural mesothelioma cells analyzed using fluorescence in situ hybridization and virtual microscope system in effusion cytology
386	No	Contains information that directs us to a relevant article.	Title, Searched for entos*, “homotypic cell cannibalism”, “cell cannibalism”, phagocyt*, enclys*, and emperitos* in the text	SK	386	2017	MRTF transcription and Ezrin-dependent plasma membrane blebbing are required for entotic invasion
387	No	directs us to other relevant articles that report whether both or one of the cells involved in the cell-in-cell phenomenon remain alive or one dies	Title, Searched for entos*, “homotypic cell cannibalism”, “cell cannibalism”, phagocyt*, enclys*, and emperitos* in the text	SK	387	1994	Multivariate statistical analysis of bile cytology
388	No	No information on cell-in-cell phenomena in specific taxa.	Title, Searched for entos*, “homotypic cell cannibalism”, “cell cannibalism”, and emperitos* in the text	SK	388	2021	Natural products as inducers of non-canonical cell death: A weapon against cancer
389	No	directs us to other relevant articles that report whether both or one of the cells involved in the cell-in-cell phenomenon remain alive or one dies	Title, Searched for entos*, “homotypic cell cannibalism”, “cell cannibalism”, phagocyt*, enclys*, and emperitos* in the text	SK	389	1992	Needle aspiration cytology, immunocytochemistry, and electron microscopic study of unusual pancreatic carcinoma with pleomorphic giant cells
390	No	Contains information that directs us to a relevant article.	Title, Searched for entos*, “homotypic cell cannibalism”, “cell cannibalism”, phagocyt*, enclys*, and emperitos* in the text	SK	390	2016	NETosis: At the crossroads of rheumatoid arthritis, lupus, and vasculitis
391	No	Contains information that directs us to a relevant article.	Title, Searched for entos*, “homotypic cell cannibalism”, “cell cannibalism”, phagocyt*, enclys*, and emperitos* in the text	SK	391	2014	Neutrophil-tumor cell cannibalism in oral squamous cell carcinoma
392	No	review; No information on cell-in-cell phenomena in specific taxa.	Title, Searched for entos*, “homotypic cell cannibalism”, “cell cannibalism”, phagocyt*, enclys*, and emperitos* in the text	SK	392	2019	Neutrophils in the initiation and resolution of acute pulmonary inflammation: understanding biological function and therapeutic potential
393	No	Contains information that directs us to a relevant article.	Title, Searched for entos*, “homotypic cell cannibalism”, “cell cannibalism”, phagocyt*, enclys*, and emperitos* in the text	SK	393	2019	New drugs from the sea: Pro-apoptotic activity of sponges and algae derived compounds
394	No	review; Contains information that directs us to a relevant article.	Title, Searched for entos*, “homotypic cell cannibalism”, “cell cannibalism”, phagocyt*, enclys*, and emperitos* in the text	SK	394	2017	Non-apoptotic cell death in animal development
395	No	not mentioned whether in this cell-in-cell phenomenon both or just one of the cells remains alive	Title, Searched for entos*, “homotypic cell cannibalism”, “cell cannibalism”, phagocyt*, enclys*, and emperitos* in the text	SK	395	2017	Non-cannibalistic tumor cells of oral squamous cell carcinoma can express phagocytic markers
396	No	Contains information that directs us to a relevant article.	Title, Searched for entos*, “homotypic cell cannibalism”, “cell cannibalism”, phagocyt*, enclys*, and emperitos* in the text	SK	396	2019	Non-Hodgkin's lymphoma with extensive emperipolesis mimicking Rosai-Dorfman disease: A rare case report
397	No	Contains information that directs us to a relevant article.	Title, Searched for entos*, “homotypic cell cannibalism”, “cell cannibalism”, phagocyt*, enclys*, and emperitos* in the text	SK	397	2018	Novel dihydroartemisinin derivative DHA-37 induces autophagic cell death through upregulation of HMGB1 in A549 cells
398	No	review; Contains information that directs us to a relevant article.	Title, Searched for entos*, “homotypic cell cannibalism”, “cell cannibalism”, phagocyt*, enclys*, and emperitos* in the text	SK	398	2017	Nutrient acquisition strategies of mammalian cells
399	No	review; Contains information that directs us to a relevant article.	Title, Searched for entos*, “homotypic cell cannibalism”, “cell cannibalism”, phagocyt*, and emperitos* in the text	SK	399	2020	Outcompeting cancer
400	No	No information on cell-in-cell phenomena in specific taxa.	Title, Searched for entos*, “homotypic cell cannibalism”, “cell cannibalism”, phagocyt*, and emperitos* in the text	SK	400	2020	Paradise revealed III: why so many ways to die? Apoptosis, necroptosis, pyroptosis, and beyond
401	No	No information on cell-in-cell phenomena in specific taxa.	Title, Searched for entos*, “homotypic cell cannibalism”, “cell cannibalism”, and emperitos* in the text	SK	401	2021	Patent Issued for Methods of detecting signatures of disease or conditions in bodily fluids
402	No	Contains information that directs us to a relevant article.	Title, Searched for entos*, “homotypic cell cannibalism”, “cell cannibalism”, phagocyt*, enclys*, and emperitos* in the text	SK	402	2018	Patterned Optoelectronic Tweezers: A New Scheme for Selecting, Moving, and Storing Dielectric Particles and Cells
403	No	Contains information that directs us to a relevant article.	Title, Searched for entos*, “homotypic cell cannibalism”, “cell cannibalism”, phagocyt*, enclys*, and emperitos* in the text	SK	403	2017	Pharmacological modulators of autophagy activate a parallel noncanonical pathway driving unconventional LC3 lipidation
404	No	Contains information that directs us to a relevant article.	Title, Searched for entos*, “homotypic cell cannibalism”, “cell cannibalism”, phagocyt*, enclys*, and emperitos* in the text	SK	404	2016	Phosphorylation of SKAP by GSK3[beta] ensures chromosome segregation by a temporal inhibition of Kif2b activity
405	No	Contains information that directs us to a relevant article.	Title, Searched for entos*, “homotypic cell cannibalism”, “cell cannibalism”, phagocyt*, and emperitos* in the text	SK	405	2019	Pleiotropic roles of autophagy in stem cell–based therapies
406	No	non-English article	title	SK	406	1991	Pleomorphic carcinoma of the gallbladder: report of a case.
407	No	Contains information that directs us to a relevant article.	Title, Searched for entos*, “homotypic cell cannibalism”, “cell cannibalism”, phagocyt*, enclys*, and emperitos* in the text	SK	407	2019	Primary decidual zone formation requires Scribble for pregnancy success in mice
408	No	"Rodents undergo eccentric implantation, in which the luminal epithelium invaginates to surround the embryo. However, the luminal epithelium is then phagocytosed so that the trophoblast cells can penetrate through the basal lamina and come in contact with maternal blood (as both rodents and human undergo hemochorial placentation, described below). "	Title, Searched for entos*, “homotypic cell cannibalism”, “cell cannibalism”, phagocyt*, enclys*, and emperitos* in the text	SK	408	2017	Progesterone Receptor Membrane Components 1 and 2 in Female Reproductive Physiology and Pathology
409	No	Contains information that directs us to a relevant article.	Title, Searched for entos*, “homotypic cell cannibalism”, “cell cannibalism”, phagocyt*, and emperitos* in the text	SK	409	2020	Redox-mediated post-translational modifications of proteolytic enzymes and their role in protease functioning
410	No	Contains information that directs us to other relevant articles.	Title, Searched for entos*, “homotypic cell cannibalism”, “cell cannibalism”, and emperitos* in the text	SK	410	2022	Regulation of Developmental Cell Death in the Animal Kingdom: A Critical Analysis of Epigenetic versus Genetic Factors
411	No	Contains information that directs us to a relevant article.	Title, Searched for entos*, “homotypic cell cannibalism”, “cell cannibalism”, phagocyt*, enclys*, and emperitos* in the text	SK	411	2016	Remodelling germ cells by intercellular cannibalism
412	No	No information on cell-in-cell phenomena	Title, Searched for entos*, “homotypic cell cannibalism”, “cell cannibalism”, and emperitos* in the text	SK	412	2021	Retinoblastoma protein promotes uterine epithelial cell cycle arrest and necroptosis for embryo invasion
413	No	review; Contains information that directs us to search a relevant article.	Title, Searched for entos*, “homotypic cell cannibalism”, “cell cannibalism”, and emperitos* in the text	SK	413	2021	Review on bee products as potential protective and therapeutic agents in male reproductive impairment
414	No	No information on cell-in-cell phenomena in specific taxa.	Title, Searched for entos*, “homotypic cell cannibalism”, “cell cannibalism”, phagocyt*, enclys*, and emperitos* in the text	SK	414	2018	Rhizarian ‘Novel Clade 10’ Revealed as Abundant and Diverse Planktonic and Terrestrial Flagellates, including Aquavolon n. gen
415	No	not mentioned whether in this cell-in-cell phenomenon both or just one of the cells remains alive	Title, Searched for entos*, “homotypic cell cannibalism”, “cell cannibalism”, phagocyt*, enclys*, and emperitos* in the text	SK	415	2018	RIPK1-mediated induction of mitophagy compromises the viability of extracellular-matrix-detached cells
416	No	Contains information that directs us to a relevant article.	Title, Searched for entos*, “homotypic cell cannibalism”, “cell cannibalism”, phagocyt*, enclys*, and emperitos* in the text	SK	416	2018	Role of TM9SF4 Proteins in the Survival of Drug-Resistant Breast Cancer Cells
417	No	review; Contains information that directs us to a relevant article.	Title, Searched for entos*, “homotypic cell cannibalism”, “cell cannibalism”, phagocyt*, enclys*, and emperitos* in the text	SK	417	2018	Roles for Autophagy Proteins in Immunity and Host Defense
418	No	No information on cell-in-cell phenomena in specific taxa.	Title, Searched for entos*, “homotypic cell cannibalism”, “cell cannibalism”, and emperitos* in the text	SK	418	2021	Roles of cell fusion between mesenchymal stromal/stem cells and malignant cells in tumor growth and metastasis
419	No	Contains information that directs us to a relevant article.	Title, Searched for entos*, “homotypic cell cannibalism”, “cell cannibalism”, phagocyt*, enclys*, and emperitos* in the text	SK	419	2017	Safely removing cell debris with LC3‐associated phagocytosis
420	No	not mentioned whether in this cell-in-cell phenomenon both or just one of the cells remains alive	Title, Searched for entos*, “homotypic cell cannibalism”, “cell cannibalism”, phagocyt*, enclys*, and emperitos* in the text	SK	420	2009	Scoring system for differential diagnosis of malignant mesothelioma and reactive mesothelial cells on cytology specimens
421	No	No information on cell-in-cell phenomena in specific taxa.	Title, Searched for entos*, “homotypic cell cannibalism”, “cell cannibalism”, phagocyt*, and emperitos* in the text	SK	421	2019	Selected abstracts from the 26th Conference of the European Cell Death Organization (ECDO): Cell death in disease — from small molecules to translational medicine
422	No	Contains information that directs us to a relevant article.	Title, Searched for entos*, “homotypic cell cannibalism”, “cell cannibalism”, phagocyt*, enclys*, and emperitos* in the text	SK	422	2019	Selenium species: Current status and potentials in cancer prevention and therapy
423	No	Contains information that directs us to a relevant article.	Title, Searched for entos*, “homotypic cell cannibalism”, “cell cannibalism”, enclys*, phagocyt*, and emperitos* in the text	SK	423	2019	Senescent cells feed on their neighbours
424	No	directs us to other relevant articles that report whether both or one of the cells involved in the cell-in-cell phenomenon remain alive or one dies	Title, Searched for entos*, “homotypic cell cannibalism”, “cell cannibalism”, phagocyt*, enclys*, and emperitos* in the text	SK	424	1989	Significance of giant cells in fine-needle aspiration biopsies of benign and malignant lesions of the pancreas
425	No	Contains information that directs us to a relevant article.	Title, Searched for entos*, “homotypic cell cannibalism”, “cell cannibalism”, phagocyt*, enclys*, and emperitos* in the text	SK	425	2019	Spatiotemporal expression and regulation of FoxO1 in mouse uterus during peri-implantation period
426	No	Contains information that directs us to a relevant article.	Title, Searched for entos*, “homotypic cell cannibalism”, “cell cannibalism”, phagocyt*, and emperitos* in the text	SK	426	2019	Stem cell proliferation is induced by apoptotic bodies from dying cells during epithelial tissue maintenance
427	No	No information on cell-in-cell phenomena in specific taxa.	Title, Searched for entos*, “homotypic cell cannibalism”, “cell cannibalism”, phagocyt*, and emperitos* in the text	SK	427	2020	Streptococcus pneumoniae triggers hierarchical autophagy through reprogramming of LAPosome-like vesicles via NDP52-delocalization
428	No	Contains information that directs us to a relevant article.	Title, Searched for entos*, “homotypic cell cannibalism”, “cell cannibalism”, phagocyt*, enclys*, and emperitos* in the text	SK	428	2019	Synthetic Biology: Engineering Mammalian Cells To Control Cell‐to‐Cell Communication at Will
429	No	review; Contains information that directs us to a relevant article.	Title, Searched for entos*, “homotypic cell cannibalism”, “cell cannibalism”, phagocyt*, enclys*, and emperitos* in the text	SK	429	2016	Targeting Programmed Cell Death Using Small-Molecule Compounds to Improve Potential Cancer Therapy
430	No	review; Contains information that directs us to search a relevant article.	Title, Searched for entos*, “homotypic cell cannibalism”, “cell cannibalism”, and emperitos* in the text Contains information that directs us to search a relevant article.	SK	430	2021	The Antisocial Network: Cross Talk Between Cell Death Programs in Host Defense
431	No	Contains information that directs us to a relevant article.	Title, Searched for entos*, “homotypic cell cannibalism”, “cell cannibalism”, phagocyt*, and emperitos* in the text	SK	431	2019	The ATG5-binding and coiled coil domains of ATG16L1 maintain autophagy and tissue homeostasis in mice independently of the WD domain required for LC3-associated phagocytosis
432	No	No information on cell-in-cell phenomena in specific taxa.	Title, Searched for entos*, “homotypic cell cannibalism”, “cell cannibalism”, phagocyt*, enclys*, and emperitos* in the text	SK	432	2017	The Bcl-2 family in host-virus interactions
433	No	review	Title, Abstract, Searched for entos*, “homotypic cell cannibalism”, “cell cannibalism”, and emperitos* in the text	SK	433	2008	The cell biology of cell-in-cell structures
434	No	No information on cell-in-cell phenomena in specific taxa.	Title, Searched for entos*, “homotypic cell cannibalism”, “cell cannibalism”, phagocyt*, enclys*, and emperitos* in the text	SK	434	2016	The cell's dilemma, or the story of cell death: an entertainment in three acts
435	No	Contains information that directs us to a relevant article.	Title, Searched for entos*, “homotypic cell cannibalism”, “cell cannibalism”, phagocyt*, enclys*, and emperitos* in the text	SK	435	2019	The chemical basis of ferroptosis
436	No	review; Contains information that directs us to a relevant article.	Title, Searched for entos*, “homotypic cell cannibalism”, “cell cannibalism”, phagocyt*, and emperitos* in the text	SK	436	2020	The clearance of dead cells by efferocytosis
437	No	review; Contains information that directs us to a relevant article.	Title, Searched for entos*, “homotypic cell cannibalism”, “cell cannibalism”, phagocyt*, enclys*, and emperitos* in the text	SK	437	2016	The clearance of dying cells: Table for two
438	No	not mentioned whether in this cell-in-cell phenomenon both or just one of the cells remains alive	Title, Searched for entos*, “homotypic cell cannibalism”, “cell cannibalism”, phagocyt*, enclys*, and emperitos* in the text	SK	438	1986	The cytologic diagnosis of mesothelioma
439	No	Contains information that directs us to a relevant article.	Title, Searched for entos*, “homotypic cell cannibalism”, “cell cannibalism”, phagocyt*, enclys*, and emperitos* in the text	SK	439	2016	The evolving paradigm of cell-nonautonomous UPR-based regulation of immunity by cancer cells
440	No	review; No information on cell-in-cell phenomena in specific taxa.	Title, Searched for entos*, “homotypic cell cannibalism”, “cell cannibalism”, phagocyt*, enclys*, and emperitos* in the text	SK	440	2019	The good, the bad and the autophagosome: exploring unanswered questions of autophagy-dependent cell death
441	No	No information on cell-in-cell phenomena in specific taxa.	Title, Searched for entos*, “homotypic cell cannibalism”, “cell cannibalism”, phagocyt*, and emperitos* in the text	SK	441	2020	The hallmarks of COVID-19 disease
442	No	No information on cell-in-cell phenomena in specific taxa.	Title, Searched for entos*, “homotypic cell cannibalism”, “cell cannibalism”, phagocyt*, and emperitos* in the text	SK	442	2020	The LC3-conjugation machinery specifies the loading of RNA-binding proteins into extracellular vesicles
443	No	review; No information on cell-in-cell phenomena in specific taxa.	Title, Searched for entos*, “homotypic cell cannibalism”, “cell cannibalism”, phagocyt*, and emperitos* in the text	SK	443	2020	The liver as an immunological barrier redefined by single‐cell analysis
444	No	Contains information that directs us to a relevant article.	Title, Searched for entos*, “homotypic cell cannibalism”, “cell cannibalism”, phagocyt*, enclys*, and emperitos* in the text	SK	444	2016	The Multifaceted Actions of Leukaemia Inhibitory Factor in Mediating Uterine Receptivity and Embryo Implantation
445	No	review; Contains information that directs us to cite a relevant article.	Title, Searched for entos*, “homotypic cell cannibalism”, “cell cannibalism”, phagocyt*, and emperitos* in the text	SK	445	2020	The natural adaptive evolution of cancer: The metastatic ability of cancer cells
446	No	directs us to other relevant literature	Title, Searched for entos*, “homotypic cell cannibalism”, “cell cannibalism”, and emperitos* in the text	SK	446	2015	The nonaspanins TM9SF2 and TM9SF4 regulate the plasma membrane localization and signalling activity of the peptidoglycan recognition protein PGRP-LC in Drosophila.
447	No	No information on cell-in-cell phenomena in specific taxa.	Title, Searched for entos*, “homotypic cell cannibalism”, “cell cannibalism”, and emperitos* in the text	SK	447	2021	The role of n-cadherin/c-jun/ndrg1 axis in the progression of prostate cancer
448	No	review; Contains information that directs us to a relevant article.	Title, Searched for entos*, “homotypic cell cannibalism”, “cell cannibalism”, phagocyt*, enclys*, and emperitos* in the text	SK	448	2018	The roles of metallothioneins in carcinogenesis
449	No	review; Contains information that directs us to a relevant article.	Title, Searched for entos*, “homotypic cell cannibalism”, “cell cannibalism”, phagocyt*, enclys*, and emperitos* in the text	SK	449	2013	The ULK1 complex: Sensing nutrient signals for autophagy activation
450	No	No information on cell-in-cell phenomena in specific taxa.	Title, Abstract, Searched for entos*, “homotypic cell cannibalism”, “cell cannibalism”, and emperitos* in the text	SK	450	2021	The unfolded protein response links tumor aneuploidy to local immune dysregulation
451	No	not mentioned whether in this cell-in-cell phenomenon both or just one of the cells remains alive	Title, Searched for entos*, “homotypic cell cannibalism”, “cell cannibalism”, phagocyt*, enclys*, and emperitos* in the text	SK	451	2005	The value of ThinPrep and cytospin preparation in pleural effusion cytological diagnosis of mesothelioma and adenocarcinoma
452	No	review; directs us to other relevant articles that report whether both or one of the cells involved in the cell-in-cell phenomenon remain alive or one dies	Title, Searched for entos*, “homotypic cell cannibalism”, “cell cannibalism”, phagocyt*, enclys*, and emperitos* in the text	SK	452	2003	Thin-layer cytology findings of small cell carcinoma of the lower female genital tract. Review of three cases with molecular analysis
453	No	No information on cell-in-cell phenomena in specific taxa.	Title, Searched for entos*, “homotypic cell cannibalism”, “cell cannibalism”, and emperitos* in the text	SK	453	2021	Tipping the Scales in Cancer: Novel Mechanisms of Inhibiting Protein Degradation
454	No	Contains information that directs us to a relevant article.	Title, Searched for entos*, “homotypic cell cannibalism”, “cell cannibalism”, phagocyt*, enclys*, and emperitos* in the text	SK	454	2017	Tissue-specific ablation of the LIF receptor in the murine uterine epithelium results in implantation failure
455	No	Contains information that directs us to a relevant article.	Title, Searched for entos*, “homotypic cell cannibalism”, “cell cannibalism”, phagocyt*, enclys*, and emperitos* in the text	SK	455	2018	TM9SF4 is a novel factor promoting autophagic flux under amino acid starvation
456	No	No information on cell-in-cell phenomena in specific taxa.	Title, Searched for entos*, “homotypic cell cannibalism”, “cell cannibalism”, phagocyt*, enclys*, and emperitos* in the text	SK	456	2020	TNK1 Induces Apoptosis by Regulating Bcl-2 Family Proteins in Immortalized Human Hepatocytes
457	No	No information on cell-in-cell phenomena in specific taxa.	Title, Searched for entos*, “homotypic cell cannibalism”, “cell cannibalism”, and emperitos* in the text Contains information that directs us to search a relevant article.	SK	457	2021	TRAIL receptor-induced features of epithelial-to-mesenchymal transition increase tumour phenotypic heterogeneity: potential cell survival mechanisms
458	No	No information on cell-in-cell phenomena in specific taxa.	Title, Searched for entos*, “homotypic cell cannibalism”, “cell cannibalism”, and emperitos* in the text	SK	458	2022	Transcriptional Regulation of Hepatic Autophagy by Nuclear Receptors
459	No	Contains information that directs us to a relevant article.	Title, Searched for entos*, “homotypic cell cannibalism”, “cell cannibalism”, phagocyt*, enclys*, and emperitos* in the text	SK	459	2018	Tridimensional visualization reveals direct communication between the embryo and glands critical for implantation
460	No	Contains information that directs us to a relevant article.	Title, Searched for entos*, “homotypic cell cannibalism”, “cell cannibalism”, phagocyt*, enclys*, and emperitos* in the text	SK	460	2018	Uterine glands coordinate on-time embryo implantation and impact endometrial decidualization for pregnancy success
461	No	review; No information on cell-in-cell phenomena in specific taxa.	Title, Searched for entos*, “homotypic cell cannibalism”, “cell cannibalism”, phagocyt*, enclys*, and emperitos* in the text	SK	461	2019	Uterine Glands: Developmental Biology and Functional Roles in Pregnancy
462	No	Contains information that directs us to a relevant article.	Title, Searched for entos*, “homotypic cell cannibalism”, “cell cannibalism”, phagocyt*, and emperitos* in the text	SK	462	2020	Uterine Gpr83 Expression and GPR83 Signaling During Early Pregnancy in the Mouse
463	No	review; Contains information that directs us to a relevant article.	Title, Searched for entos*, “homotypic cell cannibalism”, “cell cannibalism”, phagocyt*, enclys*, and emperitos* in the text	SK	463	2017	Viral hijacking of host caspases: An emerging category of pathogen-host interactions
464	No	Non-English article	Title	SK	464	2016	信号转导枢纽蛋白APPL1调控表皮生长因子信号轴机制研究(英文)简
465	No	Contains information that directs us to cite a relevant article.	Title, Searched for entos*, “homotypic cell cannibalism”, “cell cannibalism”, and emperitos* in the text	SK, LC	465	2021	At a crossroads to cancer: How p53-induced cell fate decisions secure genome integrity
466	No	review; contains information that directs us to other relevant articles	Title, Abstract, Searched for entos*, “homotypic cell cannibalism”, “cell cannibalism”, and emperitos* in the text	SK, LC	466	2021	Bistability and Formation of the Biofilm Matrix as Adaptive Mechanisms during the Stationary Phase of Bacillus subtilis
467	No	Contains information that directs us to a relevant article.	Title, Searched for entos*, “homotypic cell cannibalism”, “cell cannibalism”, phagocyt*, enclys*, and emperitos* in the text	SK, LC	467	2018	Cancer cell cannibalism: Multiple triggers emerge for entosis
468	No	Not cell-in-cell Extracellular cannibalism	Title, Searched for entos*, “homotypic cell cannibalism”, “cell cannibalism”, phagocyt*, enclys*, and emperitos* in the text	SK, LC	468	2003	Cannibalism by sporulating bacteria
469	No	Contains information that directs us to cite a relevant article.	Title, Abstract, Searched for entos*, “homotypic cell cannibalism”, “cell cannibalism”, and emperitos* in the text	SK, LC	469	2021	Cell competition in intratumoral and tumor microenvironment interactions
470	No	Thesis. Contains information that directs us to cite a relevant article.	Title, Abstract, Searched for entos*, “homotypic cell cannibalism”, “cell cannibalism”, and emperitos* in the text	SK, LC	470	2022	Cell Death Responses to UV Radiation
471	No	Contains information that directs us to a relevant article.	Title, Searched for entos*, “homotypic cell cannibalism”, “cell cannibalism”, enclys*, phagocyt*, and emperitos* in the text	SK, LC	471	2019	Cell Fusion in Malignancy: A Cause or Consequence? A Provocateur or Cure?
472	No	review; Contains information that directs us to a relevant article.	Title, Abstract, Searched for entos*, “homotypic cell cannibalism”, “cell cannibalism”, and emperitos* in the text	SK, LC	472	2022	Cell-in-Cell events in oral squamous cell carcinoma
473	No	Contains information that directs us to a relevant article.	Title, Searched for entos*, “homotypic cell cannibalism”, “cell cannibalism”, phagocyt*, enclys*, and emperitos* in the text	SK, LC	473	2018	Cell-in-cell phenomena, cannibalism, and autophagy: is there a relationship?
474	No	Contains information that directs us to cite a relevant article.	Title, Searched for entos*, “homotypic cell cannibalism”, “cell cannibalism”, and emperitos* in the text	SK, LC	474	2021	Cell‐cell fusion mediated by viruses and herv‐derived fusogens in cancer initiation and progression
475	No	Contains information that directs us to search a relevant article.	Title, Searched for entos*, “homotypic cell cannibalism”, “cell cannibalism”, and emperitos* in the text Contains information that directs us to search a relevant article.	SK, LC	475	2021	Classification of cell-in-cell structures: Different phenomena with similar appearance
476	No	Contains information that directs us to a relevant article.	Title, Searched for entos*, “homotypic cell cannibalism”, “cell cannibalism”, phagocyt*, enclys*, and emperitos* in the text	SK, LC	476	2016	Developmentally programmed germ cell remodelling by endodermal cell cannibalism
477	No	"In mammals, cell death dependent on the phagocytic machinery has been coined “phagoptosis.” 13" - - - "For example, LPS-stimulated microglia can kill otherwise healthy neurons and the large scale turnover of erythrocytes in mammals has been attributed to phagoptosis. Recently it has been shown that activated microglia produce nitric oxide, which promotes transient caspase activity and phosphatid…	Title, Searched for entos*, “homotypic cell cannibalism”, “cell cannibalism”, phagocyt*, enclys*, and emperitos* in the text	SK, LC	477	2012	Eaten alive! Cell death by primary phagocytosis: ‘phagoptosis’.
478	No	Not an experiment using specific species. Good summary and primer for entosis	Whole article	SK, LC	478	2010	Entosis
479	No	review; Contains information that directs us to cite a relevant article.	Title, Searched for entos*, “homotypic cell cannibalism”, “cell cannibalism”, enclys*, and emperitos* in the text	SK, LC	479	2021	Hybrid formation and fusion of cancer cells in vitro and in vivo
480	No	Contains information that directs us to a relevant article.	Title, Searched for entos*, “homotypic cell cannibalism”, “cell cannibalism”, phagocyt*, enclys*, and emperitos* in the text	SK, LC	480	2018	Investigating Developmentally Programmed Germ Cell Remodeling by Endodermal Cell Cannibalism
481	No	This is a review paper	Title, Abstract, Searched for entos*, “homotypic cell cannibalism”, “cell cannibalism”, and emperitos* in the text	SK, LC	481	2016	Maxed out macs: physiologic cell clearance as a function of macrophage phagocytic capacity
482	No	review; Contains information that directs us to a relevant article.	Title, Searched for entos*, “homotypic cell cannibalism”, “cell cannibalism”, phagocyt*, enclys*, and emperitos* in the text	SK, LC	482	2016	Mechanisms and consequences of entosis
483	No	Contains information that directs us to cite a relevant article.	Title, Searched for entos*, “homotypic cell cannibalism”, “cell cannibalism”, and emperitos* in the text	SK, LC	483	2021	Mechanisms of Regulated Cell Death: Current Perspectives
484	No	Contains information that directs us to cite a relevant article.	Title, Searched for entos*, “homotypic cell cannibalism”, “cell cannibalism”, and emperitos* in the text	SK, LC	484	2021	Mechanistic paradigms of cell death - revisited
485	No	Thesis. Contains information that directs us to cite a relevant article.	Title, Searched for entos*, “homotypic cell cannibalism”, “cell cannibalism”, phagocyt*, and emperitos* in the text	SK, LC	485	2020	Molecular Origins of Heterogeneity in Cancer Cell Death
486	No	directs us to other relevant literature	Title, Searched for entos*, “homotypic cell cannibalism”, “cell cannibalism”, phagocyt*, enclys*, and emperitos* in the text	SK, LC	486	2020	Nibble-Throughs: Breakthrough Tools to Study Trogocytosis
487	No	Contains information that directs us to cite a relevant article.	Title, Abstract, Searched for entos*, “homotypic cell cannibalism”, “cell cannibalism”, and emperitos* in the text	SK, LC	487	2021	Non-random genome editing and natural cellular engineering in cognition-based evolution
488	No	contains information that leads us to cite relevant literature	Title, Searched for entos*, “homotypic cell cannibalism”, “cell cannibalism”, phagocyt*, enclys*, and emperitos* in the text	SK, LC	488	2005	Oogenesis in Hydra: Nurse cells transfer cytoplasm directly to the growing oocyte.
489	No	Not sure there's specific cell-in-cell implications. Only mentions they are heterotrophs	Title, Searched for entos*, “homotypic cell cannibalism”, “cell cannibalism”, phagocyt*, enclys*, and emperitos* in the text	SK, LC	489	2015	Plasmodesmata of brown algae
490	No	Contains information that directs us to cite a relevant article.	Title, Searched for entos*, “homotypic cell cannibalism”, “cell cannibalism”, and emperitos* in the text	SK, LC	490	2021	RasV12; scrib−/− tumors: A cooperative oncogenesis model fueled by tumor/host interactions
491	No	Contains information that directs us to cite a relevant article.	Title, Searched for entos*, “homotypic cell cannibalism”, “cell cannibalism”, and emperitos* in the text	SK, LC	491	2021	Sarcoma Metabolomics: Current Horizons and Future Perspectives
492	No	Contains information that directs us to cite a relevant article.	Title, Searched for entos*, “homotypic cell cannibalism”, “cell cannibalism”, phagocyt*, enclys*, and emperitos* in the text	SK, LC	492	2022	The Apoptosis Paradox in Cancer
493	No	species of frog not mentioned in the article	Whole text	SK, LC	493	1925	The engulfment of living blood cells by others of the same type
494	No	review; Contains information that directs us to a relevant article.	Title, Searched for entos*, “homotypic cell cannibalism”, “cell cannibalism”, phagocyt*, enclys*, and emperitos* in the text	SK, lC	494	2018	The impact of non-genetic heterogeneity on cancer cell death
495	No	Contains information that directs us to cite a relevant article.	Title, Searched for entos*, “homotypic cell cannibalism”, “cell cannibalism”, and emperitos* in the text	SK, LC	495	2021	The investigation of the role of sirtuin-1 on embryo implantation in oxidative stress–induced mice
496	No	review; Contains information that directs us to a relevant article.	Title, Searched for entos*, “homotypic cell cannibalism”, “cell cannibalism”, phagocyt*, enclys*, and emperitos* in the text	SK, LC	496	2019	The molecular machinery of regulated cell death
497	No	Contains information that directs us to cite a relevant article. Cites Abdu 2016 which is a relevant article on C Elegans	Title, Searched for entos*, “homotypic cell cannibalism”, “cell cannibalism”, enclys*, and emperitos* in the text	SK, LC	497	2021	The Multiple Roles of Trogocytosis in Immunity, the Nervous System, and Development
498	No	reference of a plastid-containing alga does not imply that the plastid entered the cell via phagocytosis (irrelevant)	Title, Searched for entos*, “homotypic cell cannibalism”, “cell cannibalism”, phagocyt*, enclys*, and emperitos* in the text	SK, LC	498	2020	The origin of phagocytosis in Earth history
499	No	Contains information that directs us to a relevant article.	Title, Searched for entos*, “homotypic cell cannibalism”, “cell cannibalism”, phagocyt*, enclys*, and emperitos* in the text	SK, LC	499	2018	The Role of TM9SF4 in Cytoskeleton Rearrangement
500	No	directs us to other relevant literature	Title, Searched for entos*, “homotypic cell cannibalism”, “cell cannibalism”, phagocyt*, enclys*, and emperitos* in the text	SK, LC	500	2018	There are only four basic modes of cell death, although there are many ad-hoc variants adapted to different situations
501	No	thesis	Title, Searched for entos*, “homotypic cell cannibalism”, “cell cannibalism”, and emperitos* in the text	SK, LC	501	2021	To the Edge of Apoptotic Cell Death and Back
502	No	Contains information that directs us to a relevant article.	Title, Searched for entos*, “homotypic cell cannibalism”, “cell cannibalism”, phagocyt*, enclys*, and emperitos* in the text	SK, LC	502	2019	Tumor Microenvironment and Cell Fusion
503	No	review; Contains information that directs us to a relevant article.	Title, Searched for entos*, “homotypic cell cannibalism”, “cell cannibalism”, phagocytosis, and emperitos* in the text	SK, LC	503	2018	Unconventional Ways to Live and Die: Cell Death and Survival in Development, Homeostasis, and Disease
504	No	Contains information that directs us to cite a relevant article. Ferroptosis, only mentions entosis and cannibalism	Title, Searched for entos*, “homotypic cell cannibalism”, “cell cannibalism”, and emperitos* in the text	SK, LC	504	2021	Worms, Fat, and Death: Caenorhabditis elegans Lipid Metabolites Regulate Cell Death
505	No	Cannibalism in bacteria; contains information that directs us to other relevant articles Review paper	read section on cannibalism	SK,LC	505	2006	Bistability in bacteria
506	No	Contains information that directs us to a relevant article.	Title, Searched for entos*, “homotypic cell cannibalism”, “cell cannibalism”, phagocyt*, enclys*, and emperitos* in the text	SK,LC	506	2018	Life, death and autophagy
507	No	Contains information that directs us to a relevant article.	Title, Searched for entos*, “homotypic cell cannibalism”, “cell cannibalism”, phagocyt*, enclys*, and emperitos* in the text	SK. LC	507	2016	A nonmainstream approach against cancer
508	No	we don't have Alveolata in our phylogenetic tree (irrelevant)	Title, Searched for entos*, “homotypic cell cannibalism”, “cell cannibalism”, phagocyt*, enclys*, and emperitos* in the text	SK. LC	508	2007	Biochemical prey recognition by planktonic protozoa
